# Supplementary material for: The contribution of common regulatory and protein-coding TYR variants to the genetic architecture of albinism
Source: Nat Commun. 2022 Jul 8;13:3939. doi: 10.1038/s41467-022-31392-3 (PMC9270319; doi:10.1038/s41467-022-31392-3)
Supplement: Supplementary file 4 — Supplementary Dataset 1 [file 41467_2022_31392_MOESM4_ESM.xlsx]

## Sheet: Supplementary-Table_1
Supplementary Data 1. Findings in 1208 probands with albinism who underwent clinical-grade genetic testing at the University Hospital of Bordeaux Molecular Genetics Laboratory.
individual ID	gender	likely albinism-associated allele #1 (cells including variants that are (i) not single nucleotide changes OR (ii) not recorded as DM in HGMD 2021.2 OR (iii) not in an autosomal albinism-related gene are highlighted in dark grey	likely albinism-associated allele #2 (cells including variants that are (i) not single nucleotide changes OR (ii) not recorded as DM in HGMD 2021.2 OR (iii) not in an autosomal albinism-related gene are highlighted in dark grey	rs4547091: TYR c.-301C>T	rs1042602: TYR c.575C>A (p.Ser192Tyr)	rs1126809: TYR c.1205G>A (p.Arg402Gln)	homozygous TYR haplotype	is the case considered solved (rare variant analysis)?	is the case considered solved (rare+common variant analysis)?	number of common TYR functional variants	number of alleles including HGMD 2021.2 DM single nucleotide variants in 18 autosomal albinism genes	number of alleles including HGMD 2021.2 DM variants in TYR	continental ancestral group (self-identified)	genotyping method	case included in [PMID: 29345414]
GAD110299	male	SLC24A5:c.546T>A (p.Ser182Arg)	SLC24A5:c.546T>A (p.Ser182Arg)	CC	CC	GG	CCG	yes	yes	2	2	0	eur	<8-genes-Sanger	yes
GAD112310	female	SLC24A5:c.1361T>A (p.Leu454*)	SLC24A5:c.1361T>A (p.Leu454*)	CC	CC	GG	CCG	yes	yes	2	2	0	eur	<8-genes-Sanger	yes
GAD120086	male	GPR143:c.11C>G (p.Pro4Arg)		CC	CC	GG	CCG	yes	yes	2	0	0	eur	<8-genes-Sanger	yes
GAD120233	female	SLC24A5:c.216T>A (p.Tyr72*)	SLC24A5:c.344C>A (p.Ala115Glu)	CC	CC	GG	CCG	yes	yes	2	2	0	eur	<8-genes-Sanger	yes
GAD120419	male	TYR:c.1A>G (p.?)	TYR:c.1037-7T>A (p.?)	NA	CC	GA	no	yes	yes	unclear	2	2	eur	<8-genes-Sanger	yes
GAD120493	female	TYRP1:c.919G>A (p.Glu307Lys)	TYRP1:c.1262-2A>C (p.?)	CC	CC	GG	CCG	yes	yes	2	2	0	eur	<8-genes-Sanger	yes
GAD120511	female	LRMDA:c.466C>T (p.Arg156*)	LRMDA:c.466C>T (p.Arg156*)	CT	CA	GG	no	yes	yes	2	0	0	afr	19-gene-panel	yes
GAD120523	male	OCA2: del ex24	OCA2: del ex24	CC	CC	GG	CCG	yes	yes	2	0	0	eas	<8-genes-Sanger	yes
GAD120604	male	OCA2:c.868A>G (p.Arg290Gly)	OCA2:c.2228C>T (p.Pro743Leu)	NA	CA	GG	no	yes	yes	unclear	2	0	eur	<8-genes-Sanger	yes
GAD120739	female	OCA2:c.819_822delinsGGTC (p.Asn273_Trp274delinsLysVal)	OCA2:c.2228C>T (p.Pro743Leu)	CC	CC	GG	CCG	yes	yes	2	2	0	afr	<8-genes-Sanger	yes
GAD120934	male	OCA2:c.1001C>T (p.Ala334Val)	OCA2:c.1001C>T (p.Ala334Val)	CC	CC	GG	CCG	yes	yes	2	2	0	afr	<8-genes-Sanger	yes
GAD121704	male	TYRP1:c.781T>G (p.Cys261Gly)	TYRP1:c.781T>G (p.Cys261Gly)	CT	CA	GG	no	yes	yes	2	2	0	afr	12-gene-panel	yes
GAD122109	male	TYRP1:c.1066C>T (p.Arg356*)	TYRP1:c.1226C>T (p.Ala409Val)	NA	CC	GG	unclear	yes	yes	unclear	2	0	eur	6-gene-panel	yes
GAD122112	male	OCA2:c.819_822delinsGGTC (p.Asn273_Trp274delinsLysVal)	OCA2:c.819_822delinsGGTC (p.Asn273_Trp274delinsLysVal)	NA	CC	GG	unclear	yes	yes	unclear	2	0	afr	6-gene-panel	yes
GAD122221	female	SLC45A2:c.686G>A (p.Cys229Tyr)	SLC45A2:c.986del (p.Thr329Lysfs*69)	NA	CC	GA	no	yes	yes	unclear	2	0	eur	6-gene-panel	yes
GAD122340	female	HPS1:c.2T>A (p.?)	HPS1:c.2T>A (p.?)	TT	CC	GA	no	yes	yes	1	2	0	afr	19-gene-panel	yes
GAD122602	male	TYR:c.1037-7T>A (p.?)	TYR:c.1118C>A (p.Thr373Lys)	NA	CA	GG	no	yes	yes	unclear	2	2	eur	<8-genes-Sanger	yes
GAD130218	male	OCA2:c.1544_1545delinsAT (p.Gly515Asp)	OCA2:c.1378C>T (p.Leu460Phe)	NA	CC	GG	unclear	yes	yes	unclear	2	0	eur	6-gene-panel	yes
GAD130705	male	TYR:c.229C>T (p.Arg77Trp)	TYR:c.229C>T (p.Arg77Trp)	NA	CA	GG	no	yes	yes	unclear	2	2	afr	<8-genes-Sanger	yes
GAD130814	male	OCA2:c.1320G>C (p.Leu440Phe)	OCA2:c.1320G>C (p.Leu440Phe)	NA	CC	GG	unclear	yes	yes	unclear	2	0	eur	6-gene-panel	yes
GAD131035	female	TYR:c.140G>A (p.Gly47Asp)	TYR:c.140G>A (p.Gly47Asp)	NA	CC	GG	unclear	yes	yes	unclear	2	2	afr	6-gene-panel	yes
GAD131163	female	HPS1:c.972dup (p.Met325Hisfs*128)	HPS1:c.972dup (p.Met325Hisfs*128)	CC	CC	GG	CCG	yes	yes	2	2	0	eur	<8-genes-Sanger	yes
GAD131243	male	SLC24A5:c.641del (p.Leu214Argfs*12)	SLC24A5:c.641del (p.Leu214Argfs*12)	CC	CC	GG	CCG	yes	yes	2	2	0	eur	<8-genes-Sanger	yes
GAD131629	female	OCA2:c.1367T>G (p.Leu456Trp)	OCA2: intronic del	NA	CA	GG	no	yes	yes	unclear	1	0	eur	19-gene-panel	yes
GAD131785	male	TYR:c.140G>A (p.Gly47Asp)	TYR:c.140G>A (p.Gly47Asp)	NA	CC	GG	unclear	yes	yes	unclear	2	2	afr	6-gene-panel	yes
GAD131880	female	HPS1:c.972del (p.Met325Trpfs*6)	HPS1:c.972del (p.Met325Trpfs*6)	CC	CC	GG	CCG	yes	yes	2	2	0	afr	6-gene-panel	yes
GAD132011	female	TYRP1:c.1103del (p.Lys368Serfs*17)	TYRP1:c.1103del (p.Lys368Serfs*17)	NA	CC	GG	unclear	yes	yes	unclear	2	0	afr	6-gene-panel	yes
GAD132153	female	OCA2: del ex7	OCA2: del ex7	NA	CC	GG	unclear	yes	yes	unclear	0	0	afr	6-gene-panel	yes
GAD132158	male	OCA2: del ex7	OCA2: del ex7	NA	CC	GG	unclear	yes	yes	unclear	0	0	afr	6-gene-panel	yes
GAD132360	female	OCA2:c.819_822delinsGGTC (p.Asn273_Trp274delinsLysVal)	OCA2:c.2339G>A (p.Gly780Asp)	NA	CC	GG	unclear	yes	yes	unclear	2	0	afr	6-gene-panel	yes
GAD132394	male	OCA2:c.632C>T (p.Pro211Leu)	OCA2: del ex7	NA	CC	GG	unclear	yes	yes	unclear	1	0	afr	6-gene-panel	yes
GAD132506	male	GPR143:c.29G>A (p.Cys10Tyr)		NA	CC	GG	unclear	yes	yes	unclear	0	0	eur	6-gene-panel	yes
GAD140539	male	GPR143:c.629C>T (p.Pro210Leu)		CC	CA	GA	no	yes	yes	4	0	0	eur	6-gene-panel	yes
GAD141067	female	SLC45A2:c.986del (p.Thr329Lysfs*69)	SLC45A2:c.986del (p.Thr329Lysfs*69)	CT	CC	GG	no	yes	yes	1	2	0	eur	12-gene-panel	yes
GAD141068	male	HPS5:c.1417C>T (p.Gln473*)	HPS5:c.1417C>T (p.Gln473*)	CT	CA	GG	no	yes	yes	2	2	0	eur	12-gene-panel	yes
GAD141555	female	OCA2:c.1327G>A (p.Val443Ile)	OCA2:c.1435G>A (p.Gly479Arg)	CC	CC	GG	CCG	yes	yes	2	2	0	eur	12-gene-panel	yes
GAD141663	female	OCA2:c.819_822delinsGGTC (p.Asn273_Trp274delinsLysVal)	OCA2:c.819_822delinsGGTC (p.Asn273_Trp274delinsLysVal)	TT	CC	GG	TCG	yes	yes	0	2	0	afr	12-gene-panel	yes
GAD141691	female	SLC38A8:c.527C>G (p.Thr176Arg)	SLC38A8:c.848A>C (p.Asp283Ala)	CC	CC	GG	CCG	yes	yes	2	2	0	eur	19-gene-panel	yes
GAD141926	female	HPS5:c.1871T>G (p.Leu624Arg)	HPS5:c.2974_2977del (p.Leu992Valfs*17)	CT	CA	GA	no	yes	yes	3	2	0	eur	19-gene-panel	yes
GAD141965	female	SLC24A5:c.216T>A (p.Tyr72*)	SLC24A5:c.1202C>T (p.Ser401Phe)	CT	CC	GA	no	yes	yes	2	2	0	eur	12-gene-panel	yes
GAD142455	female	OCA2:c.619_636del (p.Leu207_Leu212del )	OCA2:c.2079G>A (p.= )	TT	CC	GG	TCG	yes	yes	0	2	0	afr	12-gene-panel	yes
GAD142496	male	OCA2:c.2339G>A (p.Gly780Asp)	OCA2:c.2339G>A (p.Gly780Asp)	TT	CC	GG	TCG	yes	yes	0	2	0	afr	12-gene-panel	yes
GAD142510	female	HPS1:c.507+1G>A (p.?)	HPS1:c.716T>C (p.Leu239Pro)	CT	CC	GG	no	yes	yes	1	2	0	eur	19-gene-panel	yes
GAD142511	female	LYST:c.1463C>G (p.Ser488*)	LYST:c.4688G>A (p.Arg1563His)	CC	CC	GG	CCG	yes	yes	2	2	0	eur	19-gene-panel	yes
GAD150263	male	HPS3:c.1673T>C (p.Leu558Pro)	HPS3:c.1673T>C (p.Leu558Pro)	CC	AA	GG	CAG	yes	yes	4	2	0	eur	12-gene-panel	yes
GAD150264	female	OCA2:c.868A>G (p.Arg290Gly)	OCA2:c.868A>G (p.Arg290Gly)	TT	CC	AA	TCA	yes	yes	2	2	0	eur	12-gene-panel	yes
GAD150336	male	SLC24A5:c.500T>C (p.Leu167Pro)	SLC24A5:c.1096C>A (p.Pro366Thr)	NA	CA	GG	no	yes	yes	unclear	2	0	eur	12-gene-panel	yes
GAD151485	male	OCA2:c.632C>T (p.Pro211Leu)	OCA2:c.1951+1G>A (p.?)	CT	CC	GA	no	yes	yes	2	2	0	eur	12-gene-panel	yes
GAD151540	male	OCA2:c.1465A>G (p.Asn489Asp)	OCA2:c.1952-3C>A (p.?)	CC	AA	GG	CAG	yes	yes	4	2	0	eur	12-gene-panel	yes
GAD151868	female	HPS6:c.1714_1717del (p.Leu572Alafs*40)	HPS6:c.1714_1717del (p.Leu572Alafs*40)	CT	CA	GA	no	yes	yes	3	2	0	eur	19-gene-panel	yes
GAD151926	female	SLC45A2:c.1082T>C (p.Leu361Pro)	SLC45A2:c.1510G>A (p.Val504Ile)	CT	CA	GA	no	yes	yes	3	2	0	eur	12-gene-panel	yes
GAD152079	male	OCA2:c.1327G>A (p.Val443Ile)	OCA2:c.2432+1G>A (p.?)	CC	AA	GG	CAG	yes	yes	4	2	0	eur	12-gene-panel	yes
GAD152081	male	OCA2:c.1441G>A (p.Ala481Thr)	OCA2:c.1320G>C (p.Leu440Phe)	CT	CA	GG	no	yes	yes	2	2	0	eur	12-gene-panel	yes
GAD152121	male	SLC24A5:c.911_916del (p.Lys304_Arg305del)	SLC24A5:c.911_916del (p.Lys304_Arg305del)	TT	CC	GA	no	yes	yes	1	2	0	eur	12-gene-panel	yes
GAD152155	female	OCA2:c.157del (p.Arg53Glyfs*49)	OCA2:c.1320G>C (p.Leu400Phe)	CT	CC	GA	no	yes	yes	2	2	0	afr	12-gene-panel	yes
GAD152301	male	TYR:c.2T>C (p.?)	TYR:c.1342G>A (p.Asp448Asn)	TT	CC	GA	no	yes	yes	1	2	2	eur	12-gene-panel	yes
GAD160260	female	TYR:c.1185-1G>T (p.?)	TYR:c.1185-1G>T (p.?)	TT	CC	GG	TCG	yes	yes	0	2	2	afr	12-gene-panel	yes
GAD160493	male	OCA2:c.824C>T (p.Thr275Met)	OCA2: del ex14	CC	AA	GG	CAG	yes	yes	4	1	0	afr	12-gene-panel	yes
GAD160497	female	TYR:c.1A>G (p.?)	TYR:c.1357C>T (p.Gln453*)	CT	CC	GA	no	yes	yes	2	2	2	eur	12-gene-panel	yes
GAD160523	male	SLC45A2: del	SLC45A2 del	CC	CC	GG	CCG	yes	yes	2	0	0	afr	12-gene-panel	yes
GAD160550	male	OCA2:c.308del (p.Asn103Ilefs*38)	OCA2:c.308del (p.Asn103Ilefs*38)	TT	CC	GG	TCG	yes	yes	0	2	0	afr	12-gene-panel	yes
GAD160678	male	OCA2:c.1327G>A (p.Val443Ile)	OCA2:c.1327G>A (p.Val443Ile)	CT	CA	GA	no	yes	yes	3	2	0	eur	12-gene-panel	yes
GAD160742	male	TYRP1:c.1082G>C (p.Gly361Ala)	TYRP1:c.1226C>T (p.Ala409Val)	CC	CC	GG	CCG	yes	yes	2	2	0	eur	12-gene-panel	yes
GSG161372	female	TYR:c.823G>T (p.Val275Phe)	TYR:c.1205G>A (p.Arg402Gln)	CC	CA	GA	no	no	yes	4	1	1	eur	19-gene-panel	yes
GAD161028	female	TYR:c.1118C>A (p.Thr373Lys)	TYR:c.1118C>A (p.Thr373Lys)	CC	AA	GG	CAG	yes	yes	4	2	2	eur	12-gene-panel	yes
GAD161680	female	SLC45A2:c.1532C>A (p.Ala511Glu)	SLC45A2:c.1532C>A (p.Ala511Glu)	TT	CC	GG	TCG	yes	yes	0	2	0	eur	12-gene-panel	yes
GAD161685	male	HPS6:c.275T>A (p.Leu92Gln)	HPS6:c.275T>A (p.Leu92Gln)	TT	CC	AA	TCA	yes	yes	2	2	0	eur	12-gene-panel	yes
GAD162091	female	OCA2:c.493C>T (p.Arg165*)	OCA2: del ex7	CT	CC	GG	no	yes	yes	1	1	0	afr	19-gene-panel	yes
GAD162220	male	TYRP1:c.457C>T (p.Arg153Cys)	TYRP1:c.1372_1375dup (p.Asn459Argfs*8)	CC	CC	GG	CCG	yes	yes	2	2	0	eur	19-gene-panel	yes
GAD162541	male	OCA2: del ex7	OCA2: del ex7	TT	CC	GG	TCG	yes	yes	0	0	0	afr	19-gene-panel	yes
GAD162547	female	OCA2:c.1503+5G>A (p.?)	OCA2:c.1503+5G>A (p.?)	TT	CC	GG	TCG	yes	yes	0	2	0	afr	19-gene-panel	yes
GAD162642	male	OCA2:c.646T>C (p.Ser216Pro)	OCA2:c.646T>C (p.Ser216Pro)	TT	CC	GG	TCG	yes	yes	0	2	0	afr	19-gene-panel	yes
GAD162760	female	OCA2:c.659del (p.Ser220Thrfs*17)	OCA2:c.659del (p.Ser220Thrfs*17)	CT	CC	GA	no	yes	yes	2	3	0	eur	19-gene-panel	yes
GAD170251	female	TYR:c.1217C>T (p.Pro406Leu)	TYR:c.1357C>T (p.Gln453*)	TT	CC	GG	TCG	yes	yes	0	2	2	eur	19-gene-panel	yes
GAD170405	male	TYR:c.307T>C (p.Cys103Arg)	TYR: del ex1	CT	CC	GG	no	yes	yes	1	1	1	eur	19-gene-panel	yes
GAD170773	male	OCA2:c.1117-17T>C (p.?)	OCA2:c.2207C>T (p.Ser736Leu)	CT	CA	GA	no	yes	yes	3	2	0	eur	19-gene-panel	yes
GAD171318	male	TYR:c.911A>G (p.His304Arg)	TYR:c.911A>G (p.His304Arg)	CC	AA	GG	CAG	yes	yes	4	2	2	afr	19-gene-panel	yes
GAD171346	male	HPS6:c.455C>G (p.Ser152*)	HPS6:c.1714_1717del (p.Leu572Alafs*40)	CT	CC	GA	no	yes	yes	2	2	0	eur	19-gene-panel	yes
GAD171459	female	TYR:c.344_345del (p.Arg115Thrfs*53)	TYR:c.1336G>A (p.Gly446Ser)	NA	CA	GG	no	yes	yes	unclear	2	2	eur	19-gene-panel	yes
GAD172118	female	OCA2:c.287A>C (p.Glu96Ala)	OCA2:c.1432G>A (p.Gly478Arg)	CT	CC	GA	no	yes	yes	2	2	0	eur	19-gene-panel	yes
GHI000083	female	TYR:c.1118C>A (p.Thr373Lys)	TYR:c.1118C>A (p.Thr373Lys)	CC	AA	GG	CAG	yes	yes	4	2	2	eur	<8-genes-Sanger	yes
GHI010045	male	SLC45A2:c.739A>T (p.Lys247*)	SLC45A2:c.739A>T (p.Lys247*)	CC	CC	GG	CCG	yes	yes	2	2	0	eur	<8-genes-Sanger	yes
GHI020513	male	TYRP1:c.1067G>A (p.Arg356Gln)	TYRP1:c.107del (p.Leu36*)	CC	CC	GG	CCG	yes	yes	2	2	0	eur	<8-genes-Sanger	yes
GHI030529	female	OCA2:c.1672G>C (p.Ala558Pro)	OCA2:c.1672G>C (p.Ala558Pro)	CC	CC	GG	CCG	yes	yes	2	2	0	eur	<8-genes-Sanger	yes
GHI030791	male	TYR:c.1118C>A (p.Thr373Lys)	TYR:c.1336G>A (p.Gly446Ser)	CC	CC	GG	CCG	yes	yes	2	2	2	eur	<8-genes-Sanger	yes
GHI030848	male	SLC45A2:c.986del (p.Thr329Lysfs*69)	SLC45A2:c.986del (p.Thr329Lysfs*69)	CC	CC	GG	CCG	yes	yes	2	2	0	eur	<8-genes-Sanger	yes
GHI030857	male	OCA2:c.1001C>T (p.Ala334Val)	OCA2: del	CC	CC	GG	CCG	yes	yes	2	1	0	afr	<8-genes-Sanger	yes
GHI030888	male	OCA2:c.1954T>A (p.Trp652Arg)	OCA2:c.2433G>T (p.Arg811Ser)	CC	CC	GG	CCG	yes	yes	2	2	0	eur	<8-genes-Sanger	yes
GHI040068	female	OCA2:c.2228C>G (p.Pro743Arg)	OCA2: del ex7	CC	CC	GG	CCG	yes	yes	2	1	0	eur	<8-genes-Sanger	yes
GHI040213	female	OCA2: del ex7	OCA2: del ex7	CC	CC	GG	CCG	yes	yes	2	0	0	afr	<8-genes-Sanger	yes
GHI040267	male	TYR:c.1037-7T>A (p.?)	TYR:c.505_507del (p.Asp169del)	NA	CA	GG	no	yes	yes	unclear	2	2	eur	<8-genes-Sanger	yes
GHI040578	male	OCA2:c.593C>T (p.Pro198Leu)	OCA2: del 15q11q12	CT	CC	GG	no	yes	yes	1	1	0	eur	<8-genes-Sanger	yes
GHI040742	female	TYRP1:c.782_793del (p.Cys261_Asp264del)	TYRP1:c.1057_1060del (p.Asn353Valfs*31)	CC	CC	GG	CCG	yes	yes	2	2	0	eas	<8-genes-Sanger	yes
GHI040918	female	SLC45A2:c.986del (p.Thr329Lysfs*69)	SLC45A2:c.986del (p.Thr329Lysfs*69)	NA	CA	GG	no	yes	yes	unclear	2	0	eur	<8-genes-Sanger	yes
GHI040951	male	TYR:c.1A>G (p.?)	TYR:c.1467dup (p.Ala490Cysfs*20)	TT	CC	GG	TCG	yes	yes	0	2	2	eur	<8-genes-Sanger	yes
GHI041132	female	TYR:c.832C>T (p.Arg278*)	TYR:c.242C>T (p.Pro81Leu)	NA	CA	GG	no	yes	yes	unclear	2	2	eur	<8-genes-Sanger	yes
GHI041204	female	OCA2:c.1064C>A (p.Ala355Glu)	OCA2:c.2324G>A (p.Gly775Asp)	NA	CA	GG	no	yes	yes	unclear	2	0	afr	<8-genes-Sanger	yes
GHI041246	male	TYR:c.1A>G (p.?)	TYR:c.823G>T (p.Val275Phe)	NA	CA	GG	no	yes	yes	unclear	2	2	eur	<8-genes-Sanger	yes
GHI050088	male	OCA2:c.1454G>T (p.Gly485Val)	OCA2: del ex7	TT	CC	GG	TCG	yes	yes	0	1	0	afr	<8-genes-Sanger	yes
GHI050179	male	SLC45A2:c.277G>A (p.Asp93Asn)	SLC45A2:c.277G>A (p.Asp93Asn)	NA	CA	GG	no	yes	yes	unclear	2	0	eur	<8-genes-Sanger	yes
GHI050180	male	TYR:c.1467dup (p.Ala490Cysfs*20)	TYR:c.505_507del (p.Asp169del)	CT	CC	GG	no	yes	yes	1	2	2	eur	<8-genes-Sanger	yes
GHI050315	male	OCA2:c.1064C>A (p.Ala355Glu)	OCA2:c.2324G>A (p.Gly775Asp)	TT	CC	GG	TCG	yes	yes	0	2	0	afr	<8-genes-Sanger	yes
GHI050372	female	OCA2:c.819_822delinsGGTC (p.Asn273_Trp274delinsLysVal)	OCA2:c.1349C>T (p.Thr450Met)	CC	CC	GG	CCG	yes	yes	2	2	0	eur	<8-genes-Sanger	yes
GHI050465	male	OCA2:c.163del (p.Ala55Leufs*47)	OCA2:c.1327G>A (p.Val443Ile)	CC	CC	GG	CCG	yes	yes	2	2	0	eur	<8-genes-Sanger	yes
GHI050588	female	SLC45A2:c.1532C>A (p.Ala511Glu)	SLC24A5:c.840_841del (p.Ile280Metfs*6)	NA	CA	GG	no	yes	yes	unclear	2	0	eur	<8-genes-Sanger	yes
GHI050790	male	TYR:c.1037-7T>A (p.?)	TYR:c.1037-7T>A (p.?)	NA	CA	GG	no	yes	yes	unclear	2	2	eur	<8-genes-Sanger	yes
GHI050813	male	TYR:c.56A>G (p.His19Arg)	TYR:c.823G>T (p.Val275Phe)	CT	CC	GG	no	yes	yes	1	2	2	eur	<8-genes-Sanger	yes
GHI051057	female	TYR:c.338_339del (p.Thr113Argfs*55)	TYR:c.635G>A (p.Arg212Lys)	NA	CA	GG	no	yes	yes	unclear	2	2	eur	<8-genes-Sanger	yes
GHI051406	male	TYR:c.573del (p.Ser192Leufs*34)	TYR:c.573del (p.Ser192Leufs*34)	NA	CA	GG	no	yes	yes	unclear	2	2	eur	<8-genes-Sanger	yes
GHI051409	male	TYR:c.573del (p.Ser192Leufs*34)	TYR:c.98A>C (p.Lys33Thr)	CT	CC	GG	no	yes	yes	1	2	2	eur	<8-genes-Sanger	yes
GHI060058	female	TYR:c.1185-1G>T (p.?)	TYR:c.1185-1G>T (p.?)	TT	CC	GG	TCG	yes	yes	0	2	2	afr	<8-genes-Sanger	yes
GHI060089	male	SLC45A2:c.986del (p.Thr329Lysfs*69)	SLC45A2:c.986del (p.Thr329Lysfs*69)	TT	CC	GG	TCG	yes	yes	0	2	0	eur	<8-genes-Sanger	yes
GHI060714	female	OCA2:c.898dup (p.Val300Glyfs*49)	OCA2:c.2195C>T (p.Ser732Leu)	CC	CC	GG	CCG	yes	yes	2	2	0	eur	<8-genes-Sanger	yes
GHI060745	male	TYR:c.107G>A (p.Cys36Tyr)	TYR:c.635G>A (p.Arg212Lys)	CC	CC	GG	CCG	yes	yes	2	2	2	eur	<8-genes-Sanger	yes
GHI060854	male	SLC24A5:c.590+4A>G (p.?)	SLC24A5:c.590+4A>G (p.?)	CC	CC	GG	CCG	yes	yes	2	2	0	eur	<8-genes-Sanger	yes
GHI060887	male	TYR:c.71G>C (p.Cys24Ser)	TYR:c.1392dup (p.Lys465*)	CC	CC	GG	CCG	yes	yes	2	2	2	eur	<8-genes-Sanger	yes
GHI060930	male	SLC45A2:c.386-1G>A (p.?)	SLC45A2:c.386-1G>A (p.?)	CC	CC	GG	CCG	yes	yes	2	2	0	eur	<8-genes-Sanger	yes
GHI061053	female	TYR:c.1A>G (p.?)	TYR:c.1336G>A (p.Gly446Ser)	CC	CC	GG	CCG	yes	yes	2	2	2	eur	<8-genes-Sanger	yes
GHI061105	male	SLC45A2:c.1166_1167del (p.Lys389Serfs*55)	SLC45A2:c.1166_1167del (p.Lys389Serfs*55)	CC	CC	GG	CCG	yes	yes	2	2	0	eur	<8-genes-Sanger	yes
GHI061497	female	TYR:c.823G>T (p.Val275Phe)	TYR:c.1217C>T (p.Pro406Leu)	CC	CC	GG	CCG	yes	yes	2	2	2	eur	<8-genes-Sanger	yes
GHI061544	female	OCA2:c.1116+6T>C (p.?)	OCA2:c.1327G>A (p.Val443Ile)	CC	CC	GG	CCG	yes	yes	2	2	0	eur	<8-genes-Sanger	yes
GHI061559	male	TYR:c.1A>G (p.?)	TYR:c.832C>T (p.Arg278*)	CC	CC	GG	CCG	yes	yes	2	2	2	eur	<8-genes-Sanger	yes
GHI061561	male	SLC45A2:c.606G>C (p.Trp202Cys)	SLC45A2:c.662_664del (p.Phe221del)	CC	CC	GG	CCG	yes	yes	2	2	0	eur	<8-genes-Sanger	yes
GHI070122	female	OCA2:c.745C>G (p.His249Asp)	OCA2: del ex7	CC	CC	GG	CCG	yes	yes	2	1	0	afr	<8-genes-Sanger	yes
GHI070238	male	TYR:c.61C>T (p.Pro21Ser)	TYR:c.1217C>T (p.Pro406Leu)	CC	CC	GG	CCG	yes	yes	2	2	2	eur	<8-genes-Sanger	yes
GHI070259	female	OCA2:c.819_822delinsGGTC (p.Asn273_Trp274delinsLysVal)	OCA2:c.819_822delinsGGTC (p.Asn273_Trp274delinsLysVal)	CC	CC	GG	CCG	yes	yes	2	2	0	afr	<8-genes-Sanger	yes
GHI070308	male	OCA2:c.2339G>A (p.Gly780Asp)	OCA2: del ex7	CC	CC	GG	CCG	yes	yes	2	1	0	eur	<8-genes-Sanger	yes
GHI070324	female	SLC45A2:c.806G>A (p.Gly269Asp)	SLC45A2:c.1471G>A (p.Gly491Arg)	CC	CC	GG	CCG	yes	yes	2	2	0	eur	<8-genes-Sanger	yes
GHI070409	female	SLC24A5:c.989G>A (p.Trp330*)	SLC24A5:c.1096C>A (p.Pro366Thr)	NA	CA	GG	no	yes	yes	unclear	2	0	eur	<8-genes-Sanger	yes
GHI070427	male	OCA2:c.2062C>T (p.Leu688Phe)	OCA2: del ex7	CC	CC	GG	CCG	yes	yes	2	1	0	afr	<8-genes-Sanger	yes
GHI070454	male	OCA2:c.2228C>T (p.Pro743Leu)	OCA2:c.2228C>T (p.Pro743Leu)	CC	CC	GG	CCG	yes	yes	2	2	0	afr	<8-genes-Sanger	yes
GHI070606	female	OCA2: del ex3-19	OCA2: del ex3-19	CC	CC	GG	CCG	yes	yes	2	0	0	eur	<8-genes-Sanger	yes
GHI070624	male	SLC45A2:c.1032+1del (p.?)	SLC45A2:c.737del (p.Ala246Glufs*34)	NA	CA	GG	no	yes	yes	unclear	2	0	eur	12-gene-panel	yes
GHI070768	female	OCA2:c.1327G>A (p.Val443Ile)	OCA2: del ex7	CC	CC	GG	CCG	yes	yes	2	1	0	eur	<8-genes-Sanger	yes
GHI070788	female	TYR:c.488C>G (p.Ser163*)	TYR:c.1118C>A (p.Thr373Lys)	CC	CC	GG	CCG	yes	yes	2	2	2	eur	<8-genes-Sanger	yes
GHI070793	male	OCA2:c.819_822delinsGGTC (p.Asn273_Trp274delinsLysVal)	OCA2:c.1715G>C (p.Arg572Pro)	CC	CC	GG	CCG	yes	yes	2	2	0	eur	<8-genes-Sanger	yes
GHI070799	female	HPS6:c.62_63insCGGCG (p.Leu22Glyfs*33)	HPS6:c.141_143delinsG (p.Pro49Trpfs*126)	CT	CC	GG	no	yes	yes	1	2	0	eur	12-gene-panel	yes
GHI070845	female	SLC45A2:c.365A>G (p.Asn122Ser)	SLC45A2:c.737del (p.Ala246Glufs*34)	CC	CC	GG	CCG	yes	yes	2	2	0	eur	<8-genes-Sanger	yes
GHI070901	female	TYR:c.911_914del (p.His304Profs*14)	TYR:c.1467dup (p.Ala490Cysfs*20)	NA	CC	GA	no	yes	yes	unclear	2	2	eur	<8-genes-Sanger	yes
GHI070902	female	TYR:c.1118C>A (p.Thr373Lys)	TYR:c.1217C>T (p.Pro406Leu)	NA	CA	GG	no	yes	yes	unclear	2	2	eur	19-gene-panel	yes
GHI070918	male	TYR:c.242C>T (p.Pro81Leu)	TYR:c.820-1_820delinsTG (p.?)	CC	CC	GG	CCG	yes	yes	2	2	2	eur	<8-genes-Sanger	yes
GHI070932	female	SLC45A2:c.986del (p.Thr329Lysfs*69)	SLC45A2:c.1505_1506delinsC (p.Gly502Alafs*7)	CC	AA	GA	no	yes	yes	5	2	0	eur	<8-genes-Sanger	yes
GHI070965	female	TYR:c.1200G>T (p.Trp400Cys)	TYR:c.755T>G (p.Met252Arg)	CT	CA	GG	no	yes	yes	2	2	2	eur	12-gene-panel	yes
GHI070982	female	OCA2:c.1327G>A (p.Val443Ile)	OCA2:c.1327G>A (p.Val443Ile)	CC	AA	GG	CAG	yes	yes	4	2	0	eur	<8-genes-Sanger	yes
GHI070998	female	SLC45A2:c.1045G>A (p.Gly349Arg)	SLC45A2:c.1505_1506delinsC (p.Gly502Alafs*7)	CC	AA	GG	CAG	yes	yes	4	2	0	eur	<8-genes-Sanger	yes
GHI071046	male	TYRP1:c.1133A>C (p.Asn378Thr)	TYRP1:c.1226C>T (p.Ala409Val)	TT	CC	AA	TCA	yes	yes	2	2	0	eur	<8-genes-Sanger	yes
GHI071127	male	SLC45A2:c.986del (p.Thr329Lysfs*69)	SLC45A2:c.986del (p.Thr329Lysfs*69)	CT	CC	GG	no	yes	yes	1	2	0	eur	12-gene-panel	yes
GHI071381	female	TYRP1:c.1222del (p.Asp408Metfs*8)	TYRP1:c.1222del (p.Asp408Metfs*8)	NA	CA	GG	no	yes	yes	unclear	2	0	eur	<8-genes-Sanger	yes
GHI071406	female	TYR:c.649C>T (p.Arg217Trp)	TYR:c.755T>G (p.Met252Arg)	TT	CC	GG	TCG	yes	yes	0	2	2	eur	<8-genes-Sanger	yes
GSG140307	male	TYR:c.1A>G (p.?)	TYR:c.1205G>A (p.Arg402Gln)	CC	CC	AA	CCA	no	yes	4	1	1	eur	6-gene-panel	yes
GHI071408	male	TYR:c.1147G>A (p.Asp383Asn)	TYR:c.710A>C (p.Asp237Ala)	NA	CC	GA	no	yes	yes	unclear	2	2	eur	<8-genes-Sanger	yes
GHI071432	male	SLC45A2:c.986del (p.Thr329Lysfs*69)	SLC45A2:c.986del (p.Thr329Lysfs*69)	CC	AA	GG	CAG	yes	yes	4	2	0	eur	<8-genes-Sanger	yes
GHI071466	female	SLC45A2:c.986del (p.Thr329Lysfs*69)	SLC45A2:c.1256C>T (p.Pro419Leu)	CT	CC	GG	no	yes	yes	1	2	0	eur	<8-genes-Sanger	yes
GHI071606	female	SLC45A2:c.264del (p.Gly89Aspfs*24)	SLC45A2:c.1166_1167del (p.Lys389Serfs*55)	CT	CC	GG	no	yes	yes	1	2	0	eur	<8-genes-Sanger	yes
GHI071705	male	TYR:c.525_527dup (p.Phe176dup)	TYR:c.1171_1172delinsTT (p.Ala391Leu)	NA	CA	GG	no	yes	yes	unclear	2	2	eur	<8-genes-Sanger	yes
GHI080020	male	OCA2:c.1045-9T>G (p.?)	OCA2:c.1045-9T>G (p.?)	CC	CC	GG	CCG	yes	yes	2	2	0	afr	<8-genes-Sanger	yes
GHI080107	female	OCA2: dup ex3-19	OCA2: dup ex3-19	CT	CC	GG	no	yes	yes	1	0	0	eur	<8-genes-Sanger	yes
GHI080319	female	HPS6:c.1387C>T (p.Arg463*)	HPS6:c.2207T>C (p.Leu736Pro)	CT	CC	GG	no	yes	yes	1	2	0	eur	12-gene-panel	yes
GHI080488	female	OCA2:c.819_822delinsGGTC (p.Asn273_Trp274delinsLysVal)	OCA2: del ex23	CC	CC	GG	CCG	yes	yes	2	1	0	eur	<8-genes-Sanger	yes
GHI080749	female	TYR:c.732_733del (p.Cys244*)	TYR:c.1171_1172delinsTT (p.Ala391Leu)	CC	CC	GG	CCG	yes	yes	2	2	2	eur	<8-genes-Sanger	yes
GHI080816	female	OCA2:c.1952G>A (p.Gly651Glu)	OCA2: del ex3-19	CC	CC	GG	CCG	yes	yes	2	0	0	eur	<8-genes-Sanger	yes
GHI080821	male	TYR:c.732_733del (p.Cys244*)	TYR:c.1392dup (p.Lys465*)	CC	CC	GG	CCG	yes	yes	2	2	2	eur	<8-genes-Sanger	yes
GHI080824	male	TYR:c.242C>T (p.Pro81Leu)	TYR:c.1432C>T (p.Leu478Phe)	NA	CA	GG	no	yes	yes	unclear	2	2	eur	<8-genes-Sanger	yes
GHI080844	male	TYR:c.140G>A (p.Gly47Asp)	TYR:c.1037-7T>A (p.?)	CT	CC	GG	no	yes	yes	1	2	2	eur	<8-genes-Sanger	yes
GHI081001	female	OCA2:c.1327G>A (p.Val443Ile)	OCA2:c.2080-3_2086del (p.?)	CC	CC	GG	CCG	yes	yes	2	2	0	eur	<8-genes-Sanger	yes
GHI081036	male	OCA2:c.1261C>G (p.Arg421Gly)	OCA2:c.2079+4A>T (p.?)	CT	CC	GG	no	yes	yes	1	2	0	eur	<8-genes-Sanger	yes
GHI081076	female	TYR:c.1118C>A (p.Thr373Lys)	TYR:c.1432C>T (p.Leu478Phe)	CT	CC	GG	no	yes	yes	1	2	2	eur	<8-genes-Sanger	yes
GHI081216	male	OCA2:c.2378G>A (p.Cys793Tyr)	OCA2:c.2378G>A (p.Cys793Tyr)	CC	CC	GG	CCG	yes	yes	2	2	0	afr	<8-genes-Sanger	yes
GHI081249	male	TYR:c.1037-7T>A (p.?)	TYR:c.1204C>T (p.Arg402*)	TT	CC	GG	TCG	yes	yes	0	2	2	eur	<8-genes-Sanger	yes
GSG170060	male	TYR:c.880G>A (p.Glu294Lys)	TYR:c.1205G>A (p.Arg402Gln)	CC	CA	GA	no	no	yes	4	1	1	eur	19-gene-panel	yes
GHI081285	female	OCA2:c.1327G>A (p.Val443Ile)	OCA2:c.2336G>A (p.Gly779Glu)	NA	CA	GG	no	yes	yes	unclear	2	0	eur	<8-genes-Sanger	yes
GHI081366	male	OCA2:c.1327G>A (p.Val443Ile)	OCA2:c.2336G>A (p.Gly779Glu)	TT	CC	GG	TCG	yes	yes	0	2	0	eur	<8-genes-Sanger	yes
GHI081737	male	TYR:c.164G>A (p.Cys55Tyr)	TYR:c.679G>A (p.Gly227Arg)	NA	CA	GG	no	yes	yes	unclear	2	2	afr	<8-genes-Sanger	yes
GHI081741	male	HPS5:c.719G>C (p.Arg240Pro)	HPS5: del	CT	CA	GG	no	yes	yes	2	1	0	eur	12-gene-panel	yes
GHI081813	male	TYR:c.1A>G (p.?)	TYR:c.242C>T (p.Pro81Leu)	CC	CC	GG	CCG	yes	yes	2	2	2	eur	<8-genes-Sanger	yes
GHI081864	female	SLC45A2:c.986del (p.Thr329Lysfs*69)	SLC45A2:c.986del (p.Thr329Lysfs*69)	NA	CA	GG	no	yes	yes	unclear	2	0	eur	<8-genes-Sanger	yes
GHI081906	female	TYR:c.616G>A (p.Ala206Thr)	TYR:c.679G>A (p.Gly227Arg)	CT	CA	GA	no	yes	yes	3	2	2	eur	<8-genes-Sanger	yes
GHI081913	female	TYR:c.820-3del (p.?)	TYR:c.1037-7T>A (p.?)	CC	CC	GG	CCG	yes	yes	2	2	2	eur	<8-genes-Sanger	yes
GHI090003	female	TYR:c.1388_1389insAA (p.Tyr463*)	TYR:c.1388_1389insAA (p.Tyr463*)	TT	CC	GG	TCG	yes	yes	0	2	2	eur	19-gene-panel	yes
GHI090066	female	SLC45A2:c.344_352del (p.Val115_Met117del)	SLC45A2:c.344_352del (p.Val115_Met117del)	CC	CC	GG	CCG	yes	yes	2	2	0	eur	<8-genes-Sanger	yes
GHI090098	male	SLC45A2:c.344_352del (p.Val115_Met117del)	SLC45A2:c.344_352del (p.Val115_Met117del)	CC	CC	GG	CCG	yes	yes	2	2	0	afr	<8-genes-Sanger	yes
GSA162655	male	TYR:c.266G>A (p.Cys89Tyr)	TYR:c.1205G>A (p.Arg402Gln)	CC	CA	AA	no	no	yes	5	1	1	eur	19-gene-panel	yes
GHI090134	male	OCA2:c.1922C>T (p.Ser641Leu)	OCA2:c.1922C>T (p.Ser641Leu)	NA	CA	GG	no	yes	yes	unclear	2	0	afr	<8-genes-Sanger	yes
GHI090187	male	SLC45A2:c.1325C>T (p.Pro442Leu)	SLC45A2:c.1484del (p.Gly495Alafs*14)	CC	CC	GG	CCG	yes	yes	2	2	0	eur	<8-genes-Sanger	yes
GHI090277	male	OCA2:c.1001C>T (p.Ala334Val)	OCA2: del ex7	CC	CC	GG	CCG	yes	yes	2	1	0	eur	<8-genes-Sanger	yes
GHI090317	female	OCA2:c.1076G>A (p.Gly359Asp)	OCA2:c.2359G>A (p.Ala787Thr)	CC	CC	GG	CCG	yes	yes	2	2	0	afr	19-gene-panel	yes
GHI090390	male	OCA2: del ex7	OCA2: del ex7	CC	CC	GG	CCG	yes	yes	2	0	0	afr	<8-genes-Sanger	yes
GHI090464	female	TYR:c.547G>T (p.Val183Leu)	TYR:c.1336G>A (p.Gly446Ser)	CC	CC	GG	CCG	yes	yes	2	2	2	eur	<8-genes-Sanger	yes
GAD131831	male	TYR:c.982G>C (p.Glu328Gln)	TYR:c.982G>C (p.Glu328Gln)	CC	CC	AA	CCA	yes	yes	4	2	2	eur	6-gene-panel	yes
GHI090606	male	SLC45A2:c.1532C>A (p.Ala511Glu)	SLC45A2:c.1532C>A (p.Ala511Glu)	CC	CC	GG	CCG	yes	yes	2	2	0	afr	<8-genes-Sanger	yes
GHI090647	male	OCA2:c.493C>T (p.Arg165*)	OCA2: del ex7	TT	CC	GG	TCG	yes	yes	0	1	0	afr	<8-genes-Sanger	yes
GHI090735	female	OCA2:c.2282T>G (p.Val761Gly)	OCA2:c.2282T>G (p.Val761Gly)	CC	CC	GG	CCG	yes	yes	2	2	0	afr	<8-genes-Sanger	yes
GHI090786	male	OCA2:c.646+5C>G (p.?)	OCA2:c.1095_1103del (p.Ala366_Ala368del)	NA	CA	GG	no	yes	yes	unclear	2	0	eur	<8-genes-Sanger	yes
GHI090793	female	OCA2:c.819_822delinsGGTC (p.Asn273_Trp274delinsLysVal)	OCA2:c.819_822delinsGGTC (p.Asn273_Trp274delinsLysVal)	CC	CC	GG	CCG	yes	yes	2	2	0	afr	<8-genes-Sanger	yes
GHI090831	male	OCA2:c.1503+5G>A (p.?)	OCA2:c.1095_1103del (p.Ala366_Ala368del)	TT	CC	GG	TCG	yes	yes	0	2	0	afr	<8-genes-Sanger	yes
GHI090918	male	SLC45A2:c.983G>A (p.Trp328*)	SLC45A2:c.1532C>A (p.Ala511Glu)	CC	CC	GG	CCG	yes	yes	2	2	0	eur	<8-genes-Sanger	yes
GHI090955	male	OCA2:c.819_822delinsGGTC (p.Asn273_Trp274delinsLysVal)	OCA2:c.819_822delinsGGTC (p.Asn273_Trp274delinsLysVal)	CC	CC	GG	CCG	yes	yes	2	2	0	afr	<8-genes-Sanger	yes
GHI091009	female	TYR:c.1118C>A (p.Thr373Lys)	TYR:c.1467dup (p.Ala490Cysfs*20)	CC	CC	GG	CCG	yes	yes	2	2	2	eur	<8-genes-Sanger	yes
GHI091042	male	TYRP1:c.671A>G (p.His224Arg)	TYRP1:c.810C>A (p.Ser270Arg)	CT	CC	GG	no	yes	yes	1	2	0	eur	<8-genes-Sanger	yes
GHI091072	female	SLC45A2:c.147C>G (p.Tyr49*)	SLC45A2:c.147C>G (p.Tyr49*)	TT	CC	GG	TCG	yes	yes	0	2	0	eur	<8-genes-Sanger	yes
GHI091265	male	OCA2: del ex7	OCA2: del ex14	TT	CC	GG	TCG	yes	yes	0	0	0	eur	<8-genes-Sanger	yes
GHI091276	female	TYR:c.140G>A (p.Gly47Asp)	TYR:c.1037-7T>A (p.?)	CT	CC	GG	no	yes	yes	1	2	2	eur	<8-genes-Sanger	yes
GHI091277	female	OCA2:c.819_822delinsGGTC (p.Asn273_Trp274delinsLysVal)	OCA2:c.819_822delinsGGTC (p.Asn273_Trp274delinsLysVal)	CC	CC	GG	CCG	yes	yes	2	2	0	afr	<8-genes-Sanger	yes
GHI091279	female	OCA2: del ex7	OCA2: del ex7	CC	CC	GG	CCG	yes	yes	2	0	0	afr	<8-genes-Sanger	yes
GHI091382	male	OCA2:c.1327G>A (p.Val443Ile)	OCA2:c.1465A>G (p.Asn489Asp)	NA	CA	GG	no	yes	yes	unclear	2	0	eur	<8-genes-Sanger	yes
GHI091446	female	OCA2:c.2339G>A (p.Gly780Asp)	OCA2:c.2339G>A (p.Gly780Asp)	CC	CC	GG	CCG	yes	yes	2	2	0	afr	<8-genes-Sanger	yes
GHI091741	female	OCA2:c.2359G>A (p.Ala787Thr)	OCA2:c.2359G>A (p.Ala787Thr)	CC	AA	GG	CAG	yes	yes	4	2	0	afr	<8-genes-Sanger	yes
GHI091801	male	HPS1:c.212_215del (p.Cys71Serfs*52)	HPS1:c.1744-2A>C (p.?)	TT	CC	GG	TCG	yes	yes	0	2	0	eur	<8-genes-Sanger	yes
GHI091869	female	OCA2:c.1465A>G (p.Asn489Asp)	OCA2:c.1117-17T>C (p.?)	CT	CC	GG	no	yes	yes	1	2	0	eur	<8-genes-Sanger	yes
GHI091991	female	TYR:c.741C>A (p.Cys247*)	TYR:c.741C>A (p.Cys247*)	CC	AA	GG	CAG	yes	yes	4	2	2	eur	<8-genes-Sanger	yes
GHI100204	male	SLC45A2:c.1032G>T (p.Gln344His)	SLC45A2: del promoter-ex2	NA	CA	GG	no	yes	yes	unclear	1	0	eur	<8-genes-Sanger	yes
GHI100404	female	SLC24A5:c.344C>A (p.Ala115Glu)	SLC24A5:c.989G>A (p.Trp330*)	CC	CC	AA	CCA	yes	yes	4	2	0	eur	<8-genes-Sanger	yes
GHI100414	male	GPR143:c.169_170insGCGGGCCC (p.Pro57Argfs*33)		CC	AA	GG	CAG	yes	yes	4	0	0	eur	<8-genes-Sanger	yes
GHI100442	male	OCA2:c.628del (p.Ser210Hisfs*8)	OCA2:c.628del (p.Ser210Hisfs*8)	CC	AA	GG	CAG	yes	yes	4	2	0	eur	<8-genes-Sanger	yes
GHI100446	male	HPS1:c.972del (p.Met325Trpfs*6)	HPS1:c.972del (p.Met325Trpfs*6)	CC	AA	GG	CAG	yes	yes	4	2	0	eur	<8-genes-Sanger	yes
GHI100449	male	TYR:c.1A>G (p.?)	TYR:c.573del (p.Ser192Leufs*34)	CC	CC	GG	CCG	yes	yes	2	2	2	eur	<8-genes-Sanger	yes
GHI100452	female	OCA2:c.1327G>A (p.Val443Ile)	OCA2:c.2481T>G (p.Tyr827*)	CC	CC	GG	CCG	yes	yes	2	2	0	eur	<8-genes-Sanger	yes
GHI100493	female	HPS5:c.1871T>G (p.Leu624Arg)	HPS5:c.2219T>C (p.Leu740Ser)	CC	AA	GG	CAG	yes	yes	4	2	0	eur	12-gene-panel	yes
GHI100528	male	OCA2:c.1327G>A (p.Val443Ile)	OCA2: del 15q11	CC	CC	GG	CCG	yes	yes	2	1	0	eur	<8-genes-Sanger	yes
GHI100601	female	SLC45A2:c.478G>C (p.Asp160His)	SLC45A2:c.1118G>A (p.Gly373Asp)	NA	CA	GG	no	yes	yes	unclear	2	0	eur	<8-genes-Sanger	yes
GHI100615	female	TYR:c.1118C>A (p.Thr373Lys)	TYR:c.1118C>A (p.Thr373Lys)	CC	AA	GG	CAG	yes	yes	4	2	2	eur	<8-genes-Sanger	yes
GHI100616	female	TYR:c.571G>T (p.Gly191*)	TYR:c.571G>T (p.Gly191*)	CC	AA	AA	CAA	yes	yes	6	2	2	eur	<8-genes-Sanger	yes
GHI100660	female	TYR:c.1204C>T (p.Arg402*)	TYR:c.1336G>A (p.Gly446Ser)	CC	CC	GG	CCG	yes	yes	2	2	2	eur	<8-genes-Sanger	yes
GHI100904	male	OCA2:c.1327G>A (p.Val443Ile)	OCA2:c.1117-11T>A (p.?)	CC	CC	GG	CCG	yes	yes	2	2	0	eur	<8-genes-Sanger	yes
GHI100938	female	TYR:c.346C>T (p.Arg116*)	TYR:c.346C>T (p.Arg116*)	TT	CC	GG	TCG	yes	yes	0	2	2	eur	<8-genes-Sanger	yes
GHI100959	female	OCA2:c.868A>G (p.Arg290Gly)	OCA2: del ex3-19	NA	CC	GA	no	yes	yes	unclear	1	0	eur	<8-genes-Sanger	yes
GHI101014	female	SLC45A2:c.986del (p.Thr329Lysfs*69)	SLC45A2:c.986del (p.Thr329Lysfs*69)	CC	CC	GG	CCG	yes	yes	2	2	0	eur	<8-genes-Sanger	yes
GHI101052	male	TYR:c.816G>C (p.Trp272Cys)	TYR:c.1336G>A (p.446Ser)	CC	CA	GA	no	yes	yes	4	2	2	eur	<8-genes-Sanger	yes
GHI101107	male	GPR143:c.241G>T (p.Gly81Cys)		CC	CA	GA	no	yes	yes	4	0	0	eur	<8-genes-Sanger	yes
GHI101110	male	GPR143:c.640C>T (p.Gln214*)		NA	CA	GG	no	yes	yes	unclear	0	0	eur	<8-genes-Sanger	yes
GHI101121	female	HPS6:c.455C>G (p.Ser152*)	HPS6:c.455C>G (p.Ser152*)	CC	AA	GG	CAG	yes	yes	4	3	0	eur	12-gene-panel	yes
GHI101123	female	TYR:c.832C>T (p.Arg278*)	TYR:c.832C>T (p.Arg278*)	CC	CC	GG	CCG	yes	yes	2	2	2	sas	<8-genes-Sanger	yes
GHI101137	female	TYR:c.649C>T (p.Arg217Trp)	TYR:c.1064C>T (p.Ala355Val)	CC	CA	GA	no	yes	yes	4	2	2	eur	<8-genes-Sanger	yes
GHI101147	female	SLC45A2:c.1214A>G (p.Tyr405Cys)	SLC45A2:c.986del (p.Thr329Lysfs*69)	NA	CA	GG	no	yes	yes	unclear	2	0	eur	<8-genes-Sanger	yes
GHI101221	male	GPR143:c.241G>C (p.Gly81Arg)		CC	CC	GG	CCG	yes	yes	2	0	0	eur	<8-genes-Sanger	yes
GHI101227	female	OCA2:c.1465A>G (p.Asn489Asp)	OCA2: del ex3-19	CC	CC	GG	CCG	yes	yes	2	1	0	eur	<8-genes-Sanger	yes
GHI101254	female	TYR:c.326del (p.Gly109Aspfs*11)	TYR:c.1A>G (p.?)	CC	CC	GG	CCG	yes	yes	2	2	2	eur	<8-genes-Sanger	yes
GAD142552	male	TYR:c.1336G>A (p.Gly446Ser)	TYR: del	CC	CC	GG	CCG	yes	yes	2	1	1	eur	12-gene-panel	yes
GHI101267	female	OCA2: del ex7	OCA2: del ex7	CC	CC	GG	CCG	yes	yes	2	0	0	afr	<8-genes-Sanger	yes
GHI101304	male	TYR:c.346C>T (p.Arg116*)	TYR:c.346C>T (p.Arg116*)	CC	CC	GG	CCG	yes	yes	2	2	2	amr	<8-genes-Sanger	yes
GHI101373	female	OCA2:c.819_822delinsGGTC (p.Asn273_Trp274delinsLysVal)	OCA2:c.819_822delinsGGTC (p.Asn273_Trp274delinsLysVal)	CC	CC	GG	CCG	yes	yes	2	2	0	afr	<8-genes-Sanger	yes
GHI101392	male	TYR:c.1037-7T>A (p.?)	TYR:c.272G>A (p.Cys91Tyr)	NA	CA	GG	no	yes	yes	unclear	2	2	eur	<8-genes-Sanger	yes
GHI101456	male	TYR:c.616G>A (p.Ala206Thr)	TYR:c.1146C>A (p.Asn382Lys)	CC	AA	GG	CAG	yes	yes	4	2	2	eur	<8-genes-Sanger	yes
GHI101536	male	GPR143:c.597C>G (p.Tyr199*)		CC	CC	GG	CCG	yes	yes	2	0	0	eur	<8-genes-Sanger	yes
GHI101607	male	TYR:c.1265G>A (p.Arg422Gln)	TYR:c.1111A>T (p.Asn371Tyr)	CC	AA	GG	CAG	yes	yes	4	2	2	eur	<8-genes-Sanger	yes
GHI101612	male	OCA2:c.1679G>C (p.Arg560Pro)	OCA2:c.1679G>C (p.Arg560Pro)	CC	CC	GG	CCG	yes	yes	2	2	0	afr	<8-genes-Sanger	yes
GHI101691	female	SLC45A2:c.533_534insAG (p.Leu180Alafs*22)	SLC45A2:c.1518C>T (p.Val506=)	NA	CA	GG	no	yes	yes	unclear	1	0	eur	<8-genes-Sanger	yes
GHI101756	male	OCA2: del ex7	OCA2: del ex7	CC	CC	GG	CCG	yes	yes	2	0	0	afr	<8-genes-Sanger	yes
GHI101867	male	GPR143:c.242G>T (p.Gly81Val)		CC	CC	GG	CCG	yes	yes	2	0	0	eur	<8-genes-Sanger	yes
GHI101966	male	TYR:c.230G>A (p.Arg77Gln)	TYR:c.1111A>T (p.Asn371Tyr)	NA	CA	GG	no	yes	yes	unclear	2	2	eur	<8-genes-Sanger	yes
GHI110030	male	TYR:c.773_774del (p.Thr258Lysfs*3)	TYR:c.841del (p.Glu281Serfs*38)	NA	CA	GG	no	yes	yes	unclear	2	2	eur	<8-genes-Sanger	yes
GHI110031	male	HPS1:c.716T>C (p.Leu239Pro)	HPS1:c.716T>C (p.Leu239Pro)	NA	CA	GG	no	yes	yes	unclear	2	0	eur	<8-genes-Sanger	yes
GHI110057	male	GPR143:c.13C>T (p.Arg5Cys)		CC	CC	GG	CCG	yes	yes	2	0	0	eur	<8-genes-Sanger	yes
GHI110089	female	HPS5:c.3058+3A>G (p.?)	HPS5:c.3058+3A>G (p.?)	NA	CA	GG	no	yes	yes	unclear	2	0	eur	12-gene-panel	yes
GHI110164	male	GPR143:c.227_228insGCTGCC (p.Ala76_Cys77insLeuPro)		CC	CC	GG	CCG	yes	yes	2	0	0	eur	<8-genes-Sanger	yes
GSG161462	female	TYR:c.1117A>G (p.Thr373Ala)	TYR:c.1205G>A (p.Arg402Gln)	CC	CA	GA	no	no	yes	4	1	1	eur	12-gene-panel	yes
GHI110470	male	OCA2:c.1117-17T>C (p.?)	OCA2:c.2359G>A (p.Ala787Thr)	CC	AA	GG	CAG	yes	yes	4	2	0	eur	<8-genes-Sanger	yes
GHI110516	female	TYR:c.1037-7T>A (p.?)	TYR:c.1037-7T>A (p.?)	CC	CC	GG	CCG	yes	yes	2	2	2	eur	<8-genes-Sanger	yes
GHI110549	male	TYR:c.832C>T (p.Arg278*)	TYR:c.1469C>A (p.Ala490Asp)	CC	CC	GG	CCG	yes	yes	2	2	2	eur	<8-genes-Sanger	yes
GHI110556	female	TYR:c.567_571del (p.Gly190Ilefs*2)	TYR:c.613C>A (p.Pro205Thr)	CC	CC	GG	CCG	yes	yes	2	2	2	eur	<8-genes-Sanger	yes
GHI110626	female	TYR:c.732_733del (p.Cys244*)	TYR:c.1264C>T (p.Arg422Trp)	NA	CA	GG	no	yes	yes	unclear	2	2	eur	<8-genes-Sanger	yes
GHI110631	male	SLC45A2:c.986del (p.Thr329Lysfs*69)	SLC45A2:c.1518C>T (p.Val506=)	NA	CA	GG	no	yes	yes	unclear	1	0	eur	12-gene-panel	yes
GHI110645	female	TYR:c.1217C>T (p.Pro406Leu)	TYR:c.1342G>A (p.Asp448Asn)	CC	CC	GG	CCG	yes	yes	2	4	4	afr	<8-genes-Sanger	yes
GSG171475	male	TYR:c.157G>C (p.Gly53Arg)	TYR:c.1205G>A (p.Arg402Gln)	CT	CA	GA	no	no	yes	3	1	1	eur	19-gene-panel	yes
GHI110705	female	HPS5:c.814_818del (p.Ile272Serfs*8)	HPS5:c.2750_2751del (p.Glu917Valfs*14)	CT	CA	GA	no	yes	yes	3	2	0	eur	12-gene-panel	yes
GHI110721	male	GPR143:c.817_818insTGCA (p.Gln273Leufs*67)		CC	CC	GG	CCG	yes	yes	2	0	0	eur	<8-genes-Sanger	yes
GHI110790	male	TYR:c.866G>C (p.Cys289Ser)	TYR:c.1058G>A (p.Gly353Glu)	NA	CA	GG	no	yes	yes	unclear	2	2	eur	<8-genes-Sanger	yes
GHI110844	male	SLC45A2:c.469G>A (p.Asp157Asn)	SLC45A2:c.1280T>G (p.Leu427Arg)	CC	CC	GG	CCG	yes	yes	2	2	0	eur	<8-genes-Sanger	yes
GSG171425	female	TYR:c.285C>A (p.Phe95Leu)	TYR:c.1205G>A (p.Arg402Gln)	CC	AA	GA	no	no	yes	5	1	1	eur	19-gene-panel	yes
GHI110845	female	HPS5:c.1900del (p.Glu634Serfs*3)	HPS5:c.1900del (p.Glu634Serfs*3)	CT	CC	GG	no	yes	yes	1	2	0	eur	12-gene-panel	yes
GHI110851	male	TYR:c.715C>T (p.Arg239Trp)	TYR:c.715C>T (p.Arg239Trp)	CC	CC	GG	CCG	yes	yes	2	2	2	eur	<8-genes-Sanger	yes
GAD170818	female	TYR:c.1467dup (p.Ala490Cysfs*20)	TYR:c.1205G>A (p.Arg402Gln)	NA	CC	GA	no	no	yes	unclear	1	1	eur	19-gene-panel	yes
GHI110875	female	SLC45A2:c.986del (p.Thr329Lysfs*69)	SLC45A2:c.1082T>C (p.Leu361Pro)	NA	CA	GG	no	yes	yes	unclear	2	0	eur	<8-genes-Sanger	yes
GHI110926	female	OCA2:c.2324G>A (p.Gly775Asp)	OCA2:c.1327G>A (p.Val443Ile)	NA	CA	GG	no	yes	yes	unclear	2	0	eur	<8-genes-Sanger	yes
GHI111001	male	OCA2:c.493C>T (p.Arg165*)	OCA2: del ex7	CC	CC	GG	CCG	yes	yes	2	1	0	afr	<8-genes-Sanger	yes
GHI111024	male	SLC45A2:c.1028_1029del (p.Gly343Alafs*10)	SLC45A2:c.1028_1029del (p.Gly343Alafs*10)	CC	CC	GG	CCG	yes	yes	2	0	0	eur	<8-genes-Sanger	yes
GHI111041	male	GPR143:c.227_228insGCTGCC (p.Ala76_Cys77insLeuPro)		CC	CC	GG	CCG	yes	yes	2	0	0	eur	<8-genes-Sanger	yes
GHI111048	male	OCA2:c.695T>C (p.Leu232Pro)	OCA2:c.695T>C (p.Leu232Pro)	CC	CC	GG	CCG	yes	yes	2	2	0	eur	<8-genes-Sanger	yes
GHI111049	female	OCA2:c.1076G>A (p.Gly359Asp)	OCA2:c.1983G>T (p.Leu661Phe)	CC	CC	GG	CCG	yes	yes	2	2	0	afr	<8-genes-Sanger	yes
GHI111072	female	GPR143: del		CC	CC	GG	CCG	no	no	2	0	0	eur	<8-genes-Sanger	yes
GHI111149	female	SLC45A2:c.1532C>A (p.Ala511Glu)	SLC45A2:c.1532C>A (p.Ala511Glu)	CC	CC	GG	CCG	yes	yes	2	2	0	eur	<8-genes-Sanger	yes
GHI111200	male	TYR:c.1118C>A (p.Thr373Lys)	TYR:c.823G>T (p.Val275Phe)	CC	AA	GG	CAG	yes	yes	4	2	2	eur	<8-genes-Sanger	yes
GHI111250	male	SLC24A5:c.184C>T (p.Gln62*)	SLC24A5:c.184C>T (p.Gln62*)	NA	CA	GG	no	yes	yes	unclear	2	0	eur	<8-genes-Sanger	yes
GHI111267	male	OCA2:c.415_416insCT (p.Leu139Profs*3)	OCA2:c.1327G>A (p.Val443Ile)	NA	CA	GG	no	yes	yes	unclear	2	0	eur	<8-genes-Sanger	yes
GHI111339	female	SLC45A2:c.1166_1167del (p.Lys389Serfs*55)	SLC45A2:c.1166_1167del (p.Lys389Serfs*55)	CC	CC	GG	CCG	yes	yes	2	2	0	eur	<8-genes-Sanger	yes
GHI111420	female	TYR:c.286dup (p.Met96Asnfs*73)	TYR:c.996G>A (p.Met332Ile)	CC	CC	GG	CCG	yes	yes	2	2	2	eur	<8-genes-Sanger	yes
GHI111423	female	TYR:c.98A>C (p.Lys33Thr)	TYR:c.98A>C (p.Lys33Thr)	CC	AA	GG	CAG	yes	yes	4	2	2	eur	<8-genes-Sanger	yes
GSG162685	male	TYR:c.1217C>T (p.Pro406Leu)	TYR:c.1205G>A (p.Arg402Gln)	CC	AA	GA	no	no	yes	5	1	1	eur	19-gene-panel	yes
GHI111435	male	TYR:c.1037-7T>A (p.?)	TYR:c.1037G>A (p.Gly346Glu)	CC	CC	GG	CCG	yes	yes	2	2	2	eur	<8-genes-Sanger	yes
GHI111436	male	OCA2:c.1320G>C (p.Leu440Phe)	OCA2:c.1327G>A (p.Val443Ile)	CT	CC	GG	no	yes	yes	1	2	0	eur	<8-genes-Sanger	yes
GHI111462	female	OCA2:c.1025A>G (p.Tyr342Cys)	OCA2:c.1269G>A (p.Trp423*)	NA	CA	GG	no	yes	yes	unclear	2	0	eur	<8-genes-Sanger	yes
GHI111465	female	OCA2: del ex7	OCA2: del	CC	CC	GG	CCG	yes	yes	2	0	0	afr	<8-genes-Sanger	yes
GHI111501	female	OCA2:c.819_822delinsGGTC (p.Asn273_Trp274delinsLysVal)	OCA2:c.1269G>A (p.Trp423*)	CC	CC	GG	CCG	yes	yes	2	2	0	eur	<8-genes-Sanger	yes
GHI111664	male	OCA2:c.1025A>G (p.Tyr342Cys)	OCA2: del ex7	CC	CC	GG	CCG	yes	yes	2	1	0	afr	<8-genes-Sanger	yes
GHI111675	female	OCA2:c.2228C>T (p.Pro743Leu)	OCA2: del ex5	CC	CC	GG	CCG	yes	yes	2	1	0	afr	<8-genes-Sanger	yes
GHI111771	male	OCA2:c.631C>G (p.Pro211Ala)	OCA2:c.1327G>A (p.Val443Ile)	NA	CA	GG	no	yes	yes	unclear	2	0	eur	<8-genes-Sanger	yes
GHI111854	female	TYRP1:c.70G>A (p.Ala24Thr)	TYRP1:c.1226C>T (p.Ala409Val)	CT	CC	GA	no	yes	yes	2	2	0	eur	19-gene-panel	yes
GHI111872	female	OCA2:c.2425T>A (p.Phe809Ile)	OCA2: del ex7	CC	CC	GG	CCG	yes	yes	2	1	0	afr	<8-genes-Sanger	yes
GHI111911	male	GPR143: del		CC	CC	GG	CCG	yes	yes	2	0	0	eur	<8-genes-Sanger	yes
GHI112092	female	HPS1:c.1189del (p.Gln397Serfs*2)	HPS1:c.1189del (p.Gln397Serfs*2)	CT	CA	GG	no	yes	yes	2	2	0	eur	19-gene-panel	yes
GAD171716	male	TYR:c.1118C>A (p.Thr373Lys)	TYR:c.1205G>A (p.Arg402Gln)	CC	AA	GA	no	no	yes	5	1	1	eur	19-gene-panel	yes
GHI112095	female	OCA2:c.1458C>G (p.Asp486Glu)	OCA2:c.1458C>G (p.Asp486Glu)	CC	CC	GG	CCG	yes	yes	2	2	0	eur	<8-genes-Sanger	yes
GHI112156	male	TYR:c.1A>G (p.?)	TYR:c.823G>T (p.Val275Phe)	CC	CC	GG	CCG	yes	yes	2	2	2	eur	<8-genes-Sanger	yes
GAD160379	female	TYR:c.1A>G (p.?)	TYR:c.1205G>A (p.Arg402Gln)	CT	CA	AA	no	no	yes	4	1	1	eur	19-gene-panel	yes
GHI112250	male	GPR143:c.886-1G>T (p.?)		CC	CC	GG	CCG	yes	yes	2	0	0	eur	<8-genes-Sanger	yes
GHI970062	female	TYR:c.1146C>A (p.Asn382Lys)	TYR:c.1342G>A (p.Asp448Asn)	CC	CC	GG	CCG	yes	yes	2	2	2	eur	<8-genes-Sanger	yes
GSA140452	male	OCA2: del ex7	OCA2: del ex7	NA	CC	GG	unclear	yes	yes	unclear	0	0	amr	6-gene-panel	yes
GSA150154	female	OCA2: del ex7	OCA2: del ex7	TT	CC	GG	TCG	yes	yes	0	0	0	afr	12-gene-panel	yes
GSA161239	male	TYR: del ex5	TYR:c.1205G>A (p.Arg402Gln)	CT	CA	GA	no	no	yes	3	0	0	eur	12-gene-panel	yes
GSG120067	female	SLC45A2:c.130G>A (p.Gly44Arg)	SLC45A2:c.606G>C (p.Trp202Cys)	CC	CC	GG	CCG	yes	yes	2	2	0	eur	<8-genes-Sanger	yes
GSG120167	male	OCA2:c.898dup (p.Val300Glyfs*49)	OCA2:c.898dup (p.Val300Glyfs*49)	CC	CC	GG	CCG	yes	yes	2	2	0	eur	<8-genes-Sanger	yes
GSG120190	male	OCA2: del ex7	OCA2: del ex7	CC	CC	GG	CCG	yes	yes	2	0	0	afr	<8-genes-Sanger	yes
GSG120379	female	TYR:c.1A>G (p.?)	TYR:c.1A>G (p.?)	CC	CC	AA	CCA	yes	yes	4	2	2	eur	<8-genes-Sanger	yes
GSG120433	male	OCA2: del ex7	OCA2: del ex7	CC	CC	GG	CCG	yes	yes	2	0	0	eur	<8-genes-Sanger	yes
GSG120480	male	TYR:c.753C>A (p.Tyr251*)	TYR:c.1064C>T (p.Ala355Val)	CC	CC	GG	CCG	yes	yes	2	2	2	amr	<8-genes-Sanger	yes
GSG120491	female	SLC45A2:c.1518C>T (p.Val506=)	SLC45A2:c.1032G>T (p.Gln344His)	CC	AA	GG	CAG	yes	yes	4	1	0	eur	19-gene-panel	yes
GAD161630	female	TYR:c.140G>A (p.Gly47Asp)	TYR:c.1205G>A (p.Arg402Gln)	CC	CA	GA	no	no	yes	4	1	1	eur	12-gene-panel	yes
GAD170539	male	TYR:c.1392dup (p.Lys465*)	TYR:c.1205G>A (p.Arg402Gln)	CC	AA	GA	no	no	yes	5	1	1	eur	19-gene-panel	yes
GSG120606	male	TYR:c.649del (p.Arg217Glyfs*9)	TYR:c.1217C>T (p.Pro406Leu)	NA	CA	GG	no	yes	yes	unclear	2	2	eur	<8-genes-Sanger	yes
GSG120613	female	TYR:c.1147G>A (p.Asp383Asn)	TYR:c.1392dup (p.Lys465*)	CC	CC	GG	CCG	yes	yes	2	2	2	eur	<8-genes-Sanger	yes
GSG120635	female	HPS1:c.1423_1428del (p.Lys475_Arg476del)	HPS1: del	NA	CC	GA	no	yes	yes	unclear	1	0	eur	6-gene-panel	yes
GSG120697	male	OCA2:c.2051T>G (p.Phe684Cys)	OCA2: dup ex13-19	TT	CC	GA	no	yes	yes	1	1	0	afr	19-gene-panel	yes
GSG120714	female	TYR:c.2T>C (p.?)	TYR:c.1217C>T (p.Pro406Leu)	NA	CC	GA	no	yes	yes	unclear	2	2	eur	<8-genes-Sanger	yes
GSG120867	female	HPS4:c.803G>A (p.Arg268Lys)	HPS4:c.803G>A (p.Arg268Lys)	CT	CA	GA	no	yes	yes	3	2	0	eur	12-gene-panel	yes
GSG121010	male	TYR:c.1037-7T>A (p.?)	TYR:c.1037-7T>A (p.?)	CC	CC	GG	CCG	yes	yes	2	2	2	eur	<8-genes-Sanger	yes
GSG121160	male	GPR143:c.162del (p.Ala55Argfs*32)		CC	CC	GG	CCG	yes	yes	2	0	0	eur	<8-genes-Sanger	yes
GSG121204	male	SLC24A5:c.1202C>T (p.Ser401Phe)	SLC24A5:c.1202C>T (p.Ser401Phe)	CC	AA	GG	CAG	yes	yes	4	2	0	afr	19-gene-panel	yes
GSG121256	male	GPR143:c.673A>G (p.Lys225Glu)		CC	CC	GG	CCG	yes	yes	2	0	0	eur	<8-genes-Sanger	yes
GSG121265	male	TYR:c.61C>T (p.Pro21Ser)	TYR:c.230G>A (p.Arg77Gln)	CT	CC	GG	no	yes	yes	1	2	2	eur	<8-genes-Sanger	yes
GSG121319	female	OCA2:c.157del (p.Arg53Glyfs*49)	OCA2:c.1441G>A (p.Ala481Thr)	CT	CA	GA	no	yes	yes	3	2	0	eur	6-gene-panel	yes
GSG121322	male	SLC45A2:c.1519G>C (p.Val507Leu)		TT	CC	AA	TCA	no	no	2	1	0	eur	19-gene-panel	yes
GSG121325	female	OCA2:c.1327G>A (p.Val443Ile)	OCA2:c.1441G>A (p.Ala481Thr)	NA	CA	GG	no	yes	yes	unclear	2	0	eur	6-gene-panel	yes
GSG121372	female	OCA2: del ex7	OCA2: del ex7	CC	CC	GG	CCG	yes	yes	2	0	0	eur	<8-genes-Sanger	yes
GSG121396	male	SLC45A2:c.986del (p.Thr329Lysfs*69)	SLC45A2:c.1036G>T (p.Val346Leu)	CC	AA	GG	CAG	yes	yes	4	2	0	eur	6-gene-panel	yes
GSG121402	male	TYR:c.1A>G (p.?)	TYR:c.1037-7T>A (p.?)	NA	CC	GA	no	yes	yes	unclear	2	2	eur	<8-genes-Sanger	yes
GSG121453	female	HPS1:c.937G>A (p.Gly313Ser)	HPS1:c.2037_2068delinsCTGG (p.Leu680Trpfs*36)	CT	CA	GA	no	yes	yes	3	1	0	eur	6-gene-panel	yes
GSG121803	male	TYR:c.140G>A (p.Gly47Asp)	TYR:c.1037-7T>A (p.?)	CT	CC	GG	no	yes	yes	1	2	2	afr	<8-genes-Sanger	yes
GSG121836	male	TYRP1:c.991C>T (p.Gln331*)	TYRP1:c.1141C>T (p.His381Tyr)	TT	CC	AA	TCA	yes	yes	2	2	0	eur	6-gene-panel	yes
GSG121952	male	OCA2:c.2359G>A (p.Ala787Thr)	OCA2:c.2359G>A (p.Ala787Thr)	CT	CC	GG	no	yes	yes	1	2	0	afr	12-gene-panel	yes
GSG121957	female	TYR:c.896G>A (p.Arg299His)	TYR:c.823G>T (p.Val275Phe)	NA	CA	GG	no	yes	yes	unclear	2	2	eur	<8-genes-Sanger	yes
GSG122080	female	TYRP1:c.1133A>C (p.Asn378Thr)	TYRP1:c.1186A>G (p.Asn396Asp)	CC	CC	GG	CCG	yes	yes	2	2	0	eur	<8-genes-Sanger	yes
GSG122115	male	GPR143:c.733C>T (p.Arg245*)		CC	CC	GG	CCG	yes	yes	2	0	0	eur	<8-genes-Sanger	yes
GSG122163	male	OCA2:c.1458C>G (p.Asp486Glu)	OCA2:c.1458C>G (p.Asp486Glu)	NA	CA	GG	no	yes	yes	unclear	2	0	eur	6-gene-panel	yes
GSG162336	male	TYR:c.896G>A (p.Arg299His)	TYR:c.1205G>A (p.Arg402Gln)	CC	CA	GA	no	no	yes	4	1	1	eur	19-gene-panel	yes
GSG122322	female	TYR:c.1A>G (p.?)	TYR:c.1111A>T (p.Asn371Tyr)	NA	CC	GA	no	yes	yes	unclear	2	2	eur	<8-genes-Sanger	yes
GSG122334	male	OCA2:c.2225dup (p.Phe744Valfs*17)	OCA2: del ex7	NA	CC	GG	unclear	yes	yes	unclear	1	0	afr	6-gene-panel	yes
GSG122360	male	GPR143:c.13C>T (p.Arg5Cys)		CC	CC	GG	CCG	yes	yes	2	0	0	eur	<8-genes-Sanger	yes
GSG122449	male	TYR:c.1037-7T>A (p.?)	TYR:c.1111A>T (p.Asn371Tyr)	CT	CC	GG	no	yes	yes	1	2	2	eur	<8-genes-Sanger	yes
GSG122463	male	OCA2:c.647-1G>A (p.?)	OCA2:c.647-1G>A (p.?)	NA	CC	GG	unclear	yes	yes	unclear	2	0	afr	6-gene-panel	yes
GSG130103	female	OCA2: del ex7	OCA2: del ex7	CC	CC	GG	CCG	yes	yes	2	0	0	eur	12-gene-panel	yes
GSG130232	female	TYR:c.1392dup (p.Lys465*)	TYR:c.1118C>A (p.Thr373Lys)	NA	CA	GG	no	yes	yes	unclear	2	2	eur	<8-genes-Sanger	yes
GHI060611	female	TYR:c.1099C>T (p.His367Tyr)	TYR:c.1205G>A (p.Arg402Gln)	NA	CC	GA	no	no	yes	unclear	1	1	eur	<8-genes-Sanger	yes
GSG130283	male	OCA2:c.1327G>A (p.Val443Ile)	OCA2:c.632C>T (p.Pro211Leu)	NA	CA	GG	no	yes	yes	unclear	2	0	eur	6-gene-panel	yes
GSG170568	male	TYR:c.1118C>A (p.Thr373Lys)	TYR:c.1205G>A (p.Arg402Gln)	CC	AA	GA	no	no	yes	5	1	1	eur	19-gene-panel	yes
GSG130531	male	TYR:c.1A>G (p.?)	TYR:c.1118C>A (p.Thr373Lys)	NA	CC	GA	no	yes	yes	unclear	2	2	eur	6-gene-panel	yes
GSG130605	male	SLC45A2:c.551C>A (p.Ala184Asp)	SLC45A2:c.551C>A (p.Ala184Asp)	CC	AA	GG	CAG	yes	yes	4	2	0	afr	6-gene-panel	yes
GSG130826	female	SLC45A2:c.986del (p.Thr329Lysfs*69)	SLC45A2:c.1036G>T (p.Val346Leu)	CC	CC	AA	CCA	yes	yes	4	2	0	eur	6-gene-panel	yes
GSG130946	male	OCA2:c.1327G>A (p.Val443Ile)	OCA2:c.2503del (p.Val835Trpfs*24)	NA	CC	GA	no	yes	yes	unclear	2	0	eur	6-gene-panel	yes
GSG130999	female	OCA2:c.157del (p.Arg53Glyfs*49)	OCA2:c.632C>T (p.Pro211Leu)	NA	CC	GG	unclear	yes	yes	unclear	2	0	eur	6-gene-panel	yes
GSG162131	female	TYR:c.572del (p.Gly191Aspfs*35)	TYR:c.1205G>A (p.Arg402Gln)	CT	CA	AA	no	no	yes	4	1	1	eur	19-gene-panel	yes
GSG131068	male	GPR143: del		NA	CC	GG	unclear	yes	yes	unclear	0	0	eur	6-gene-panel	yes
GSG131101	male	GPR143: rearrangement ex1		CC	CC	GG	CCG	yes	yes	2	0	0	eur	<8-genes-Sanger	yes
GSG131335	male	HPS1:c.1189del (p.Gln397Serfs*2)	HPS1:c.1189del (p.Gln397Serfs*2)	NA	CC	GG	unclear	yes	yes	unclear	2	0	eur	6-gene-panel	yes
GSG131401	male	SLC45A2:c.953G>A (p.Arg318His)	SLC45A2:c.1456G>A (p.Ala486Thr)	TT	CC	GA	no	yes	yes	1	2	0	eur	12-gene-panel	yes
GSG131446	female	SLC45A2:c.1426T>G (p.Cys476Gly)	SLC45A2:c.1426T>G (p.Cys476Gly)	CC	AA	GG	CAG	yes	yes	4	2	0	afr	6-gene-panel	yes
GSG131495	female	TYR:c.1467dup (p.Ala490Cysfs*20)	TYR: del ex1	NA	CC	GG	unclear	yes	yes	unclear	1	1	eur	6-gene-panel	yes
GSG131582	female	SLC45A2:c.304C>T (p.Arg102Trp)	SLC45A2:c.485C>A (p.Pro162His)	NA	CC	GG	unclear	yes	yes	unclear	2	0	eas	6-gene-panel	yes
GSG131663	male	OCA2:c.1957A>G (p.Ile653Val)	OCA2: del ex7	TT	CC	GG	TCG	yes	yes	0	1	0	afr	12-gene-panel	yes
GSG131665	female	OCA2:c.632C>T (p.Pro211Leu)	OCA2: del ex7	TT	CC	GG	TCG	yes	yes	0	1	0	afr	12-gene-panel	yes
GSG131682	male	GPR143:c.463del (p.Leu155Cysfs*63)		NA	CC	GG	unclear	yes	yes	unclear	0	0	eur	6-gene-panel	yes
GAD141686	male	TYR:c.715C>T (p.Arg239Trp)	TYR:c.1205G>A (p.Arg402Gln)	CT	CC	GG	no	no	yes	1	1	1	eur	19-gene-panel	yes
GSG131722	female	OCA2:c.1094del (p.Ala365Glufs*5)	OCA2: del ex7	CT	CC	GG	no	yes	yes	1	1	0	afr	12-gene-panel	yes
GSG131735	female	TYR:c.1037-7T>A (p.?)	TYR:c.1118C>A (p.Thr373Lys)	NA	CC	GG	unclear	yes	yes	unclear	2	2	eur	6-gene-panel	yes
GSG132050	male	OCA2:c.586C>G (p.Leu196Val)	OCA2: del ex7	NA	CC	GG	unclear	yes	yes	unclear	2	0	eur	6-gene-panel	yes
GSG132055	female	SLC24A5:c.521G>A (p.Arg174Lys)	SLC24A5:c.521G>A (p.Arg174Lys)	TT	CC	GG	TCG	yes	yes	0	2	0	amr	12-gene-panel	yes
GSG132056	female	SLC24A5:c.521G>A (p.Arg174Lys)	SLC24A5:c.521G>A (p.Arg174Lys)	CT	CC	GG	no	yes	yes	1	2	0	amr	12-gene-panel	yes
GSG132353	male	OCA2:c.1327G>A (p.Val443Ile)	OCA2:c.1327G>A (p.Val443Ile)	NA	CC	GG	unclear	yes	yes	unclear	2	0	eur	6-gene-panel	yes
GSG132381	female	SLC45A2:c.886C>T (p.Gln296*)	SLC45A2:c.1567G>A (p.Ala523Thr)	NA	CA	GG	no	yes	yes	unclear	2	0	eur	6-gene-panel	yes
GSG132460	male	GPR143: del		NA	CC	GA	no	yes	yes	unclear	0	0	eur	6-gene-panel	yes
GSG132649	male	SLC24A5: del ex6	SLC24A5: del ex6	CC	AA	GG	CAG	yes	yes	4	0	0	afr	12-gene-panel	yes
GSG132656	male	GPR143:c.352G>A (p.Gly118Arg)		NA	CC	GG	unclear	yes	yes	unclear	0	0	eur	6-gene-panel	yes
GSG132710	male	SLC45A2:c.344_352del (p.Val115_Met117del)	SLC45A2:c.344_352del (p.Val115_Met117del)	NA	CC	GA	no	yes	yes	unclear	2	0	eur	6-gene-panel	yes
GSG132716	male	HPS5:c.219G>A (p.Arg73=)	HPS5:c.219G>A (p.Arg73=)	CT	CA	GG	no	yes	yes	2	2	0	eur	12-gene-panel	yes
GSG133669	male	TYR:c.1036G>A (p.Gly346Arg)	TYR:c.1118C>A (p.Thr373Lys)	NA	CC	GA	no	yes	yes	unclear	2	2	eur	<8-genes-Sanger	yes
GSG140041	female	TYR:c.140G>A (p.Gly47Asp)	TYR:c.325G>A (p.Gly109Arg)	NA	CC	GG	unclear	yes	yes	unclear	2	2	eur	6-gene-panel	yes
GSG140149	male	TYR:c.140G>A (p.Gly47Asp)	TYR:c.895C>T (p.Arg299Cys)	NA	CC	GG	unclear	yes	yes	unclear	2	2	eur	6-gene-panel	yes
GSG140342	male	TYR:c.823G>T (p.Val275Phe)	TYR:c.896G>A (p.Arg299His)	NA	CC	GG	unclear	yes	yes	unclear	2	2	eur	6-gene-panel	yes
GSG140449	female	TYR:c.273C>A (p.Cys91*)	TYR:c.1147G>A (p.Asp383Asn)	NA	CA	GG	no	yes	yes	unclear	2	2	eur	6-gene-panel	yes
GSG140465	male	SLC45A2:c.957C>A (p.Tyr319*)	SLC45A2:c.957C>A (p.Tyr319*)	NA	AA	GG	unclear	yes	yes	unclear	2	0	eur	6-gene-panel	yes
GSG140569	male	OCA2:c.1153T>A (p.Phe385Ile)	OCA2:c.2362T>A (p.Ser788Thr)	NA	CA	GG	no	yes	yes	unclear	2	0	eur	12-gene-panel	yes
GSG140572	male	GPR143:c.801del (p.Leu267Phefs*15)		NA	CC	GA	no	yes	yes	unclear	0	0	eur	12-gene-panel	yes
GSG140588	male	OCA2:c.1327G>A (p.Val443Ile)	OCA2:c.2362T>A (p.Ser788Thr)	CC	AA	GG	CAG	yes	yes	4	2	0	eur	12-gene-panel	yes
GSG140625	male	TYR:c.616G>A (p.Ala206Thr)	TYR:c.616G>A (p.Ala206Thr)	CC	AA	GG	CAG	yes	yes	4	2	2	eur	12-gene-panel	yes
GSG140662	female	TYR:c.2T>C (p.?)	TYR:c.732_733del (p.Cys244*)	TT	CC	GA	no	yes	yes	1	2	2	eur	12-gene-panel	yes
GSG140672	male	LYST:c.4862+1G>A (p.?)	LYST:c.9706C>T (p.His3236Tyr)	CC	AA	GG	CAG	yes	yes	4	2	0	eur	19-gene-panel	yes
GSG140675	male	OCA2:c.819_822delinsGGTC (p.Asn273_Trp274delinsLysVal)	OCA2: del ex7	TT	CC	GG	TCG	yes	yes	0	2	0	afr	12-gene-panel	yes
GSG140744	female	OCA2: del ex7	OCA2: del ex7	TT	CC	GG	TCG	yes	yes	0	0	0	afr	12-gene-panel	yes
GSG140760	male	OCA2:c.2416T>G (p.Phe806Val)	OCA2:c.1211C>T (p.Thr404Met)	NA	CA	GG	no	yes	yes	unclear	2	0	afr	12-gene-panel	yes
GSG140764	male	OCA2:c.1182+1G>A (p.?)	OCA2:c.1182+1G>A (p.?)	TT	CC	GG	TCG	yes	yes	0	2	0	afr	12-gene-panel	yes
GSG140877	female	OCA2:c.1160C>T (p.Thr387Met)	OCA2:c.1211C>T (p.Thr404Met)	CC	CC	GG	CCG	yes	yes	2	2	0	eur	12-gene-panel	yes
GSG140892	male	SLC24A5:c.546T>A (p.Ser182Arg)	SLC24A5:c.32_33del (p.Arg11Lysfs*32)	NA	CA	GG	no	yes	yes	unclear	2	0	eur	12-gene-panel	yes
GSG140946	female	SLC45A2:c.273del (p.Ser92Alafs*21)	SLC45A2:c.1068C>G (p.Asn356Lys)	TT	CC	GA	no	yes	yes	1	2	0	eur	12-gene-panel	yes
GSG141072	male	OCA2: del ex7	OCA2: del ex7	TT	CC	GG	TCG	yes	yes	0	0	0	eur	12-gene-panel	yes
GSG141131	female	HPS1:c.1189del (p.Gln397Serfs*2)	HPS1:c.2037_2068delinsCTGG (p.Leu680Trpfs*36)	CT	CC	GA	no	yes	yes	2	1	0	eur	12-gene-panel	yes
GSG141197	male	SLC24A5:c.20_29del (p.Gln7Argfs*61)	SLC24A5:c.32_33del (p.Arg11Lysfs*32)	CT	CC	GG	no	yes	yes	1	2	0	eur	19-gene-panel	yes
GSG141317	male	OCA2:c.1327G>A (p.Val443Ile)	OCA2:c.2425T>A (p.Phe809Ile)	CC	AA	GG	CAG	yes	yes	4	2	0	eur	12-gene-panel	yes
GSG141343	female	TYR:c.732_733del (p.Cys244*)	TYR:c.650G>A (p.Arg217Gln)	CT	CC	GA	no	yes	yes	2	2	2	eur	12-gene-panel	yes
GSG141383	male	GPR143:c.629C>T (p.Pro210Leu)		CC	AA	GG	CAG	yes	yes	4	0	0	eur	12-gene-panel	yes
GSG141423	female	TYR:c.617C>T (p.Ala206Val)	TYR:c.617C>T (p.Ala206Val)	CC	CC	GG	CCG	yes	yes	2	2	2	afr	19-gene-panel	yes
GSG141557	male	TYR:c.649C>T (p.Arg217Trp)	TYR:c.1205G>A (p.Arg402Gln)	CT	AA	GA	no	no	yes	4	1	1	eur	12-gene-panel	yes
GSG141840	male	TYR:c.1037-7T>A (p.?)	TYR:c.1265G>A (p.Arg422Gln)	NA	CA	GG	no	yes	yes	unclear	2	2	eur	12-gene-panel	yes
GSG152216	female	TYR:c.1118C>A (p.Thr373Lys)	TYR:c.1205G>A (p.Arg402Gln)	CC	AA	GA	no	no	yes	5	1	1	eur	12-gene-panel	yes
GSG141877	female	LRMDA:c.150dup (p.Ala51Argfs*39)	LRMDA:c.150dup (p.Ala51Argfs*39)	NA	CA	GG	no	yes	yes	unclear	0	0	eur	19-gene-panel	yes
GSG141919	female	OCA2: del ex15-21	OCA2: del ex15-21	NA	CC	GA	no	yes	yes	unclear	0	0	eur	12-gene-panel	yes
GSG142079	female	HPS6: del	HPS6: del	NA	CA	GG	no	yes	yes	unclear	0	0	eur	12-gene-panel	yes
GSG142173	female	TYR:c.140G>A (p.Gly47Asp)	TYR:c.1342G>A (p.Asp448Asn)	CT	CA	GG	no	yes	yes	2	2	2	eur	12-gene-panel	yes
GSG142197	male	OCA2:c.529_531del (p.Trp177del)	OCA2:c.2173_2177del (p.Ile725Profs*14)	CT	CC	GG	no	yes	yes	1	2	0	amr	12-gene-panel	yes
GSG170500	male	TYR:c.242C>T (p.Pro81Leu)	TYR:c.1205G>A (p.Arg402Gln)	CC	AA	GA	no	no	yes	5	1	1	eur	19-gene-panel	yes
GSG142226	male	GPR143:c.241G>C (p.Gly81Arg)		CC	CC	AA	CCA	yes	yes	4	0	0	eur	12-gene-panel	yes
GSG142388	male	SLC45A2:c.571G>A (p.Gly191Ser)	SLC45A2:c.571G>A (p.Gly191Ser)	NA	CA	GG	no	yes	yes	unclear	2	0	afr	12-gene-panel	yes
GSG162022	male	TYR:c.1118C>A (p.Thr373Lys)	TYR:c.1205G>A (p.Arg402Gln)	CC	AA	GA	no	no	yes	5	1	1	eur	12-gene-panel	yes
GSG142391	male	GPR143:c.241G>C (p.Gly81Arg)		TT	CC	GA	no	yes	yes	1	0	0	eur	12-gene-panel	yes
GSG142483	female	TYR:c.1164del (p.His389Thrfs*96)	TYR:c.1342G>A (p.Asp448Asn)	CT	CC	GG	no	yes	yes	1	2	2	eur	12-gene-panel	yes
GSG142513	male	SLC45A2:c.304C>T (p.Arg102Trp)	SLC45A2:c.986del (p.Thr329Lysfs*69)	NA	CA	GG	no	yes	yes	unclear	2	0	eur	12-gene-panel	yes
GSG142528	female	OCA2: del ex7	OCA2: del ex7	CC	CC	GG	CCG	yes	yes	2	0	0	afr	12-gene-panel	yes
GSG142529	male	OCA2: del ex7	OCA2: del ex7	CC	CC	GG	CCG	yes	yes	2	0	0	afr	12-gene-panel	yes
GSG142584	female	TYR:c.617C>T (p.Ala206Val)	TYR:c.617C>T (p.Ala206Val)	CC	CC	GG	CCG	yes	yes	2	2	2	afr	19-gene-panel	yes
GSG142639	male	OCA2:c.1327G>A (p.Val443Ile)	OCA2: dup ex3-19	CC	CC	GG	CCG	yes	yes	2	1	0	eur	19-gene-panel	yes
GSG142659	male	OCA2:c.1970G>A (p.Gly657Asp)	OCA2:c.2425T>A (p.Phe809Ile)	TT	CC	GG	TCG	yes	yes	0	2	0	afr	12-gene-panel	yes
GSG142762	female	OCA2:c.1636+1G>A (p.?)	OCA2:c.1636+1G>A (p.?)	CT	CC	GG	no	yes	yes	1	2	0	afr	12-gene-panel	yes
GSG161696	male	TYR:c.1A>G (p.?)	TYR:c.1205G>A (p.Arg402Gln)	CT	CA	AA	no	no	yes	4	1	1	eur	19-gene-panel	yes
GSG150231	male	TYR:c.451A>T (p.Ile151Phe)	TYR:c.1118C>A (p.Thr373Lys)	CT	CA	GA	no	yes	yes	3	2	2	eur	12-gene-panel	yes
GSG150233	female	TYR:c.1037-7T>A (p.?)	TYR:c.1118C>A (p.Thr373Lys)	CT	CA	GG	no	yes	yes	2	2	2	eur	12-gene-panel	yes
GSG150247	female	TYR:c.1146C>A (p.Asn382Lys)	TYR:c.1146C>A (p.Asn382Lys)	CC	AA	GG	CAG	yes	yes	4	2	2	eur	12-gene-panel	yes
GSG150266	male	GPR143:c.14G>C (p.Arg5Pro)		CT	CA	GA	no	yes	yes	3	0	0	eur	12-gene-panel	yes
GSG150308	male	TYR:c.140G>A (p.Gly47Asp)	TYR:c.1064C>T (p.Ala355Val)	CT	CC	GA	no	yes	yes	2	2	2	eur	12-gene-panel	yes
GSG150321	male	OCA2: del ex7	OCA2: del ex7	TT	CC	GG	TCG	yes	yes	0	0	0	afr	12-gene-panel	yes
GSG150338	female	SLC45A2:c.1115G>A (p.Trp372*)	SLC45A2:c.1115G>A (p.Trp372*)	CT	CA	GG	no	yes	yes	2	2	0	afr	12-gene-panel	yes
GSG150419	female	OCA2:c.1327G>A (p.Val443Ile)	OCA2: del ex3-19	CC	CC	GG	CCG	yes	yes	2	1	0	eur	12-gene-panel	yes
GSG150421	female	OCA2:c.157del (p.Arg53Glyfs*49)	OCA2:c.1327G>A (p.Val443Ile)	NA	CA	GG	no	yes	yes	unclear	2	0	eur	12-gene-panel	yes
GSG150472	male	SLC45A2:c.454T>C (p.Phe152Leu)	SLC45A2:c.1518C>T (p.Val506=)	CT	CA	GA	no	yes	yes	3	1	0	eur	12-gene-panel	yes
GSG150518	male	SLC45A2:c.986del (p.Thr329Lysfs*69)	SLC45A2:c.1518C>T (p.Val506=)	CT	CA	AA	no	yes	yes	4	1	0	eur	19-gene-panel	yes
GSG150538	male	HPS5:c.3096_3098del (p.Leu1033del)	HPS5:c.3096_3098del (p.Leu1033del)	CT	CA	GG	no	yes	yes	2	2	0	eur	12-gene-panel	yes
GSG150648	female	OCA2: del ex7	OCA2: del ex7	CT	CC	GG	no	yes	yes	1	0	0	eur	12-gene-panel	yes
GSG150679	male	OCA2:c.1327G>A (p.Val443Ile)	OCA2:c.1979G>A (p.Trp660*)	CT	CC	GG	no	yes	yes	1	2	0	eur	12-gene-panel	yes
GSG150719	female	TYR:c.1118C>A (p.Thr373Lys)	TYR:c.1118C>A (p.Thr373Lys)	CC	AA	GG	CAG	yes	yes	4	2	2	eur	12-gene-panel	yes
GSG150760	female	OCA2: del ex7	OCA2: del ex7	TT	CC	GG	TCG	yes	yes	0	0	0	afr	12-gene-panel	yes
GSG150785	male	LRMDA:c.89T>C (p.Leu30Pro)	LRMDA:c.163A>T (p.Asn55Tyr)	CT	CC	AA	no	yes	yes	3	2	0	eur	19-gene-panel	yes
GSG151166	female	HPS1:c.2010_2037del (p.His671Trpfs*45)	HPS1:c.2010_2037del (p.His671Trpfs*45)	CT	CC	GA	no	yes	yes	2	0	0	eur	12-gene-panel	yes
GSG151219	female	OCA2:c.1182+1G>A (p.?)	OCA2:c.1349C>T (p.Thr450Met)	TT	CC	GG	TCG	yes	yes	0	2	0	eur	12-gene-panel	yes
GSG151270	female	TYR:c.832C>T (p.Arg278*)	TYR:c.1118C>A (p.Thr373Lys)	CC	AA	GG	CAG	yes	yes	4	2	2	eur	12-gene-panel	yes
GSG151338	male	HPS5:c.814_818del (p.Ile272Serfs*8)	HPS5:c.814_818del (p.Ile272Serfs*8)	CT	CA	GA	no	yes	yes	3	2	0	eur	12-gene-panel	yes
GSG151355	male	OCA2:c.1972G>A (p.Ala658Thr)	OCA2:c.2173_2177del (p.Ile725Profs*14)	TT	CC	GG	TCG	yes	yes	0	2	0	afr	12-gene-panel	yes
GSG151379	male	TYR:c.832C>T (p.Arg278*)	TYR:c.832C>T (p.Arg278*)	CC	CC	GG	CCG	yes	yes	2	2	2	sas	12-gene-panel	yes
GSG151394	male	TYR:c.1217C>T (p.Pro406Leu)	TYR:c.1255G>A (p.Gly419Arg)	TT	CC	GG	TCG	yes	yes	0	2	2	eur	12-gene-panel	yes
GSG151496	male	TYR:c.1467dup (p.Ala490Cysfs*20)	TYR:c.1217C>T (p.Pro406Leu)	CT	CC	GA	no	yes	yes	2	2	2	eur	19-gene-panel	yes
GSG151602	male	OCA2:c.1160C>T (p.Thr387Met)	OCA2:c.1327G>A (p.Val443Ile)	CT	CA	GA	no	yes	yes	3	2	0	eur	12-gene-panel	yes
GSG151768	male	TYR:c.334del (p.Cys112Alafs*8)	TYR:c.1147G>A (p.Asp383Asn)	NA	CA	GG	no	yes	yes	unclear	2	2	eur	12-gene-panel	yes
GSG151839	male	TYR:c.1012T>G (p.Phe338Val)	TYR:c.1467dup (p.Ala490Cysfs*20)	NA	CA	GG	no	yes	yes	unclear	2	2	eur	19-gene-panel	yes
GSG151861	female	TYR:c.1204C>T (p.Arg402*)	TYR:c.823G>T (p.Val275Phe)	NA	CA	GG	no	yes	yes	unclear	2	2	eur	12-gene-panel	yes
GSG151927	female	OCA2:c.1327G>A (p.Val443Ile)	OCA2:c.1327G>A (p.Val443Ile)	TT	CC	AA	TCA	yes	yes	2	2	0	eur	12-gene-panel	yes
GSG152025	male	SLC45A2:c.1471G>A (p.Gly491Arg)	SLC45A2:c.1518C>T (p.Val506=)	CT	CA	GA	no	yes	yes	3	1	0	eur	12-gene-panel	yes
GSG150931	male	TYR:c.732_733del (p.Cys244*)	TYR:c.1205G>A (p.Arg402Gln)	CC	CA	GA	no	no	yes	4	1	1	eur	12-gene-panel	yes
GSG152070	female	SLC24A5:c.644_645del (p.Cys215Phefs*2)	SLC24A5:c.644_645del (p.Cys215Phefs*2)	CC	AA	GG	CAG	yes	yes	4	2	0	eur	12-gene-panel	yes
GSG152077	female	SLC45A2:c.606G>C (p.Trp202Cys)	SLC45A2:c.1166_1167del (p.Lys389Serfs*55)	CC	AA	GG	CAG	yes	yes	4	2	0	eur	12-gene-panel	yes
GSG152134	male	TYR:c.229C>T (p.Arg77Trp)	TYR:c.823G>T (p.Val275Phe)	CT	CC	GA	no	yes	yes	2	2	2	eur	12-gene-panel	yes
GSG152139	male	OCA2:c.685_709del (p.Gln229Trpfs*18)	OCA2:c.1465A>G (p.Asn489Asp)	CT	CC	GA	no	yes	yes	2	1	0	eur	12-gene-panel	yes
GSG152151	female	TYR:c.230G>A (p.Arg77Gln)	TYR:c.1118C>A (p.Thr373Lys)	CC	AA	GG	CAG	yes	yes	4	2	2	eur	12-gene-panel	yes
GSG152214	female	TYR:c.1A>G (p.?)	TYR:c.1118C>A (p.Thr373Lys)	CT	CA	GA	no	yes	yes	3	2	2	eur	12-gene-panel	yes
GSG152440	female	TYR:c.255T>A (p.Tyr85*)	TYR:c.649C>T (p.Arg217Trp)	CC	AA	GG	CAG	yes	yes	4	2	2	eur	12-gene-panel	yes
GSG152447	male	OCA2:c.2201T>C (p.Leu734Pro)	OCA2:c.1465A>G (p.Asn489Asp)	NA	CA	GG	no	yes	yes	unclear	2	0	eur	12-gene-panel	yes
GSG160091	male	OCA2: del ex7	OCA2: del ex7	TT	CC	GG	TCG	yes	yes	0	0	0	afr	12-gene-panel	yes
GSG160117	female	OCA2:c.1327G>A (p.Val443Ile)	OCA2:c.1465A>G (p.Asn489Asp)	CT	CA	GA	no	yes	yes	3	2	0	eur	12-gene-panel	yes
GSG160149	female	TYRP1:c.340C>T (p.Arg114Cys)	TYRP1:c.1141C>T (p.His381Tyr)	CT	CA	GG	no	yes	yes	2	2	0	eur	12-gene-panel	yes
GSG160156	female	TYR:c.255T>A (p.Tyr85*)	TYR:c.124G>A (p.Asp42Asn)	NA	CA	GG	no	yes	yes	unclear	2	2	eur	12-gene-panel	yes
GSG160281	female	OCA2:c.1327G>A (p.Val443Ile)	OCA2:c.1327G>A (p.Val443Ile)	CT	CA	GA	no	yes	yes	3	2	0	eur	12-gene-panel	yes
GSG160299	female	OCA2:c.1147A>G (p.Ile383Val)	OCA2:c.1327G>A (p.Val443Ile)	CT	CA	GA	no	yes	yes	3	2	0	eur	12-gene-panel	yes
GSG160356	female	TYR:c.61C>T (p.Pro21Ser)	TYR:c.61C>T (p.Pro21Ser)	TT	CC	GG	TCG	yes	yes	0	2	2	eur	12-gene-panel	yes
GSG160359	female	TYR:c.241C>T (p.Pro81Ser)	TYR:c.1111A>T (p.Asn371Tyr)	CC	CC	GG	CCG	yes	yes	2	2	2	eur	12-gene-panel	yes
GSG160439	female	OCA2:c.1025A>G (p.Tyr342Cys)	OCA2:c.2207C>T (p.Ser736Leu)	TT	CC	AA	TCA	yes	yes	2	2	0	eur	12-gene-panel	yes
GSG160447	female	TYR:c.1A>G (p.?)	TYR:c.1217C>T (p.Pro406Leu)	CT	CC	GA	no	yes	yes	2	2	2	eur	12-gene-panel	yes
GSG160458	female	OCA2:c.1525A>G (p.Thr509Ala)	OCA2:c.2207C>T (p.Ser736Leu)	CC	CC	GG	CCG	yes	yes	2	2	0	eur	12-gene-panel	yes
GSG160465	male	GPR143:c.497C>A (p.Thr166Asn)		NA	CA	GG	no	yes	yes	unclear	0	0	eur	12-gene-panel	yes
GSG160525	female	OCA2:c.1699G>A (p.Glu567Lys)	OCA2:c.1699G>A (p.Glu567Lys)	TT	CC	GG	TCG	yes	yes	0	2	0	afr	12-gene-panel	yes
GSG160578	female	TYR:c.308G>A (p.Cys103Tyr)	TYR:c.1217C>T (p.Pro406Leu)	CT	CC	GG	no	yes	yes	1	2	2	afr	12-gene-panel	yes
GSG160601	male	HPS1:c.716T>C (p.Leu239Pro)	HPS1:c.2037_2068delinsCTGG (p.Leu680Trpfs*36)	CT	CA	GG	no	yes	yes	2	2	0	eur	12-gene-panel	yes
GSG160609	male	TYR:c.1217C>T (p.Pro406Leu)	TYR:c.1336G>A (p.Gly446Ser)	CT	CC	GG	no	yes	yes	1	2	2	eur	19-gene-panel	yes
GSG160706	male	OCA2:c.1071del (p.Met357Ilefs*13)	OCA2:c.1327G>A (p.Val443Ile)	CC	AA	GG	CAG	yes	yes	4	2	0	eur	12-gene-panel	yes
GSG160709	female	HPS1:c.34dup (p.Glu12Glyfs*12)	HPS1:c.34dup (p.Glu12Glyfs*12)	NA	CA	GG	no	yes	yes	unclear	2	0	afr	12-gene-panel	yes
GSG160726	female	TYR:c.61C>T (p.Pro21Ser)	TYR:c.1204C>T (p.Arg402*)	TT	CC	GG	TCG	yes	yes	0	2	2	eur	12-gene-panel	yes
GSG160865	female	SLC45A2:c.264del (p.Gly89Aspfs*24)	SLC45A2:c.979G>C (p.Gly327Arg)	TT	CC	AA	TCA	yes	yes	2	2	0	eur	12-gene-panel	yes
GSG160961	female	HPS6:c.905G>A (p.Gly302Asp)	HPS6:c.905G>A (p.Gly302Asp)	CC	AA	GG	CAG	yes	yes	4	2	0	afr	19-gene-panel	yes
GSG161075	male	GPR143:c.214_232del (p.Arg72Thrfs*9)		CT	CC	GA	no	yes	yes	2	0	0	eur	19-gene-panel	yes
GSG161114	male	OCA2:c.1327G>A (p.Val443Ile)	OCA2:c.1378C>T (p.Leu460Phe)	CC	AA	GG	CAG	yes	yes	4	2	0	eur	12-gene-panel	yes
GSG161118	male	GPR143:c.938G>A (p.Trp313*)		CT	CA	GG	no	yes	yes	2	0	0	eur	12-gene-panel	yes
GSG161138	male	SLC45A2:c.454T>C (p.Phe152Leu)	SLC45A2:c.979G>C (p.Gly327Arg)	CT	CA	GG	no	yes	yes	2	2	0	eur	12-gene-panel	yes
GSG161142	male	TYR:c.1037-7T>A (p.?)	TYR:c.1118C>A (p.Thr373Lys)	CT	CA	GG	no	yes	yes	2	2	2	eur	12-gene-panel	yes
GSG161144	female	OCA2:c.493C>T (p.Arg165*)	OCA2: del ex7	CT	CC	GG	no	yes	yes	1	1	0	afr	12-gene-panel	yes
GSG161241	male	GPR143:c.371A>G (p.Gln124Arg)		CC	AA	GA	no	yes	yes	5	0	0	eur	12-gene-panel	yes
GSG161277	female	OCA2: dup 10-21	OCA2: dup 10-21	TT	CC	GG	TCG	yes	yes	0	0	0	eur	19-gene-panel	yes
GSG161297	female	TYR:c.823G>T (p.Val275Phe)	TYR:c.1336G>A (p.Gly446Ser)	NA	CA	GG	no	yes	yes	unclear	2	2	eur	12-gene-panel	yes
GSG161318	female	OCA2: del ex24	OCA2: del ex24	NA	CA	GG	no	yes	yes	unclear	0	0	afr	12-gene-panel	yes
GSG161333	male	OCA2:c.914G>C (p.Arg305Pro)	OCA2: del ex7	TT	CC	GG	TCG	yes	yes	0	0	0	afr	19-gene-panel	yes
GSG161365	male	TYR:c.346C>T (p.Arg116*)	TYR:c.1336G>A (p.Gly446Ser)	CC	CC	GG	CCG	yes	yes	2	2	2	eur	12-gene-panel	yes
GSG161434	female	TYR:c.230G>A (p.Arg77Gln)	TYR:c.1037-7T>A (p.?)	CT	CC	GG	no	yes	yes	1	2	2	eur	12-gene-panel	yes
GSG161441	male	GPR143:c.886-1G>T (p.?)		CT	CC	GA	no	yes	yes	2	0	0	eur	19-gene-panel	yes
GSG161464	male	TYR:c.635G>A (p.Arg212Lys)	TYR:c.1118C>A (p.Thr373Lys)	NA	CA	GG	no	yes	yes	unclear	2	2	eur	12-gene-panel	yes
GSG161484	male	OCA2:c.1327G>A (p.Val443Ile)	OCA2:c.2359G>A (p.Ala787Thr)	CT	CC	GA	no	yes	yes	2	2	0	eur	12-gene-panel	yes
GSG132713	male	TYR:c.815G>A (p.Trp272*)	TYR:c.815G>A (p.Trp272*)	NA	CC	AA	unclear	yes	yes	unclear	2	2	eur	6-gene-panel	yes
GSG161508	male	HPS6:c.1819C>T (p.Arg607*)	HPS6:c.1819C>T (p.Arg607*)	NA	CA	GG	no	yes	yes	unclear	2	0	afr	12-gene-panel	yes
GSG161558	male	GPR143:c.11del (p.Pro4Argfs*3)		NA	CA	GG	no	yes	yes	unclear	0	0	eur	12-gene-panel	yes
GSG162695	female	TYR:c.230G>A (p.Arg77Gln)	TYR:c.1205G>A (p.Arg402Gln)	CC	CA	GA	no	no	yes	4	1	1	eur	19-gene-panel	yes
GSG152300	female	TYR:c.1146C>A (p.Asn382Lys)	TYR:c.1205G>A (p.Arg402Gln)	CC	AA	GA	no	no	yes	5	1	1	eur	12-gene-panel	yes
GSG162353	male	TYR:c.1118C>A (p.Thr373Lys)	TYR:c.1205G>A (p.Arg402Gln)	CC	AA	GA	no	no	yes	5	1	1	eur	19-gene-panel	yes
GSG161582	female	TYR:c.1184+1G>A (p.?)	TYR:c.1184+1G>A (p.?)	TT	CC	GG	TCG	yes	yes	0	2	2	afr	12-gene-panel	yes
GSG162508	male	TYR:c.1111A>T (p.Asn371Tyr)	TYR:c.1205G>A (p.Arg402Gln)	CC	CA	GA	no	no	yes	4	1	1	eur	19-gene-panel	yes
GSG161645	female	HPS6:c.455C>G (p.Ser152*)	HPS6:c.896G>C (p.Arg299Pro)	CC	AA	GG	CAG	yes	yes	4	2	0	eur	12-gene-panel	yes
GSG161681	male	OCA2: del ex7	OCA2: del ex7	CT	CC	GG	no	yes	yes	1	0	0	afr	12-gene-panel	yes
GSG161759	male	GPR143:c.155_161del (p.Arg52Profs*33)		NA	CA	GG	no	yes	yes	unclear	0	0	eur	19-gene-panel	yes
GSG161832	female	OCA2:c.2228C>T (p.Pro743Leu)	OCA2:c.2273A>G (p.Asp758Gly)	CT	CA	GA	no	yes	yes	3	2	0	eur	12-gene-panel	yes
GSG161836	male	OCA2:c.1118G>T (p.Arg373Ile)	OCA2: del ex7	TT	CC	GG	TCG	yes	yes	0	1	0	afr	12-gene-panel	yes
GSG161954	male	SLC45A2:c.131dup (p.Arg45Lysfs*89)	SLC45A2:c.131dup (p.Arg45Lysfs*89)	CT	CA	GG	no	yes	yes	2	2	0	afr	12-gene-panel	yes
GSG162018	male	TYR:c.766C>T (p.His256Tyr)	TYR:c.766C>T (p.His256Tyr)	CC	AA	GG	CAG	yes	yes	4	2	2	eur	12-gene-panel	yes
GSG162048	female	HPS4:c.1910C>T (p.Pro637Leu)	HPS4:c.1910C>T (p.Pro637Leu)	CC	AA	GG	CAG	yes	yes	4	0	0	afr	19-gene-panel	yes
GSG162124	female	SLC45A2:c.986del (p.Thr329Lysfs*69)	SLC45A2:c.986del (p.Thr329Lysfs*69)	CT	CC	GA	no	yes	yes	2	2	0	eur	19-gene-panel	yes
GSG162145	male	GPR143:c.456-3T>G (p.?)		TT	CC	GG	TCG	yes	yes	0	0	0	eur	19-gene-panel	yes
GSG162231	female	SLC38A8:c.697G>A (p.Glu233Lys)	SLC38A8:c.923C>G (p.Thr308Ser)	TT	CC	AA	TCA	yes	yes	2	2	0	eur	19-gene-panel	yes
GSG162320	male	TYR:c.707_708insAG (p.Trp236*)	TYR:c.707_708insAG (p.Trp236*)	CC	AA	GG	CAG	yes	yes	4	2	2	afr	19-gene-panel	yes
GSG162344	male	GPR143:c.360+1G>A (p.?)		CT	CC	GA	no	yes	yes	2	1	0	eur	19-gene-panel	yes
GSG162346	female	TYR:c.1367-1G>T (p.?)	TYR:c.616G>A (p.Ala206Thr)	CT	CA	GA	no	yes	yes	3	2	2	eur	19-gene-panel	yes
GSG162409	male	DTNBP1:c.771_774del (p.Asn257Lysfs*13)	DTNBP1:c.771_774del (p.Asn257Lysfs*13)	NA	CA	GG	no	yes	yes	unclear	2	0	afr	19-gene-panel	yes
GSG162449	male	TYR:c.140G>A (p.Gly47Asp)	TYR:c.1118C>A (p.Thr373Lys)	NA	CA	GG	no	yes	yes	unclear	2	2	eur	19-gene-panel	yes
GSG162477	female	OCA2: del ex7	OCA2: del ex7	CC	CC	GG	CCG	yes	yes	2	0	0	eur	19-gene-panel	yes
GSG162713	female	SLC45A2:c.986del (p.Thr329Lysfs*69)	SLC45A2:c.1256C>T (p.Pro419Leu)	CT	CA	GA	no	yes	yes	3	2	0	eur	19-gene-panel	yes
GSG162754	male	OCA2: del ex7	OCA2: del ex7	TT	CC	GG	TCG	yes	yes	0	0	0	eur	19-gene-panel	yes
GSG162755	male	OCA2:c.632C>T (p.Pro211Leu)	OCA2: del ex7	TT	CC	GG	TCG	yes	yes	0	1	0	afr	19-gene-panel	yes
GSG162768	female	OCA2:c.593del (p.Pro198Argfs*20)	OCA2:c.1320G>C (p.Leu440Phe)	CT	CC	GG	no	yes	yes	1	2	0	eur	19-gene-panel	yes
GSG162780	female	HPS6: del	HPS6: del	CT	CA	GG	no	yes	yes	2	0	0	afr	19-gene-panel	yes
GSG170053	male	OCA2:c.493C>T (p.Arg165*)	OCA2:c.1025A>G (p.Tyr342Cys)	CT	CA	GA	no	yes	yes	3	2	0	eur	19-gene-panel	yes
GSG170069	male	TYR:c.140G>A (p.Gly47Asp)	TYR:c.140G>A (p.Gly47Asp)	CC	CC	GG	CCG	yes	yes	2	2	2	eur	19-gene-panel	yes
GSG170077	male	TYR: del ex5	TYR:c.1147G>A (p.Asp383Asn)	NA	CA	GG	no	yes	yes	unclear	1	1	eur	19-gene-panel	yes
GSG170131	female	OCA2:c.1327G>A (p.Val443Ile)	OCA:c.1808del (p.Asn603Ilefs*25)	CT	CA	GG	no	yes	yes	2	2	0	eur	19-gene-panel	yes
GSG170229	female	OCA2:c.1465A>G (p.Asn489Asp)	OCA2:c.1465A>G (p.Asn489Asp)	NA	CA	GG	no	yes	yes	unclear	2	0	eur	19-gene-panel	yes
GSG170253	female	SLC45A2:c.1028_1029del (p.Gly343Alafs*10)	SLC45A2:c.1028_1029del (p.Gly343Alafs*10)	CT	CC	GG	no	yes	yes	1	0	0	afr	19-gene-panel	yes
GSG170292	male	OCA2:c.1327G>A (p.Val443Ile)	OCA2:c.2080G>A (p.Ala694Thr)	NA	CA	GG	no	yes	yes	unclear	2	0	eur	19-gene-panel	yes
GSG170311	male	SLC45A2:c.1273del (p.Leu425Trpfs*9)	SLC45A2:c.1506del (p.Thr503Profs*6)	CT	CC	GG	no	yes	yes	1	2	0	eur	19-gene-panel	yes
GSG170342	male	SLC24A5:c.590+4A>G (p.?)	SLC24A5:c.590+4A>G (p.?)	TT	CC	GG	TCG	yes	yes	0	2	0	afr	19-gene-panel	yes
GSG170409	male	GPR143:c.344dup (p.Cys116Leufs*70)		TT	CC	AA	TCA	yes	yes	2	0	0	eur	19-gene-panel	yes
GSG170633	male	GPR143:c.817_818insTGCA (p.Gln273Leufs*67)		TT	CC	GA	no	yes	yes	1	0	0	eur	19-gene-panel	yes
GSG170821	female	SLC45A2:c.983G>A (p.Trp328*)	SLC45A2:c.983G>A (p.Trp328*)	CT	CC	GA	no	yes	yes	2	2	0	afr	19-gene-panel	yes
GSG170864	male	TYR:c.823G>T (p.Val275Phe)	TYR:c.823G>T (p.Val275Phe)	CC	CC	GG	CCG	yes	yes	2	2	2	eur	19-gene-panel	yes
GSG170902	male	OCA2:c.1255C>T (p.Arg419Trp)	OCA2:c.2080G>A (p.Ala694Thr)	CT	CC	GG	no	yes	yes	1	2	0	eur	19-gene-panel	yes
GSG170914	female	TYR:c.61C>T (p.Pro21Ser)	TYR:c.61C>T (p.Pro21Ser)	TT	CC	GG	TCG	yes	yes	0	2	2	eur	19-gene-panel	yes
GSG170924	female	SLC38A8:c.6_9del (p.Glu2Aspfs*32)	SLC45A2:c.986del (p.Thr329Lysfs*69)	CT	CC	GA	no	yes	yes	2	2	0	eur	19-gene-panel	yes
GSG171014	male	TYR:c.140G>A (p.Gly47Asp)	TYR:c.140G>A (p.Gly47Asp)	CC	CC	GG	CCG	yes	yes	2	2	2	eur	19-gene-panel	yes
GSG171044	female	TYR:c.140G>T (p.Gly47Val)	TYR:c.344_345del (p.Arg115Thrfs*53)	CC	CC	GG	CCG	yes	yes	2	2	2	eur	19-gene-panel	yes
GSG171049	female	OCA2:c.1327G>A (p.Val443Ile)	OCA2:c.1327G>A (p.Val443Ile)	CC	CC	GG	CCG	yes	yes	2	2	0	eur	19-gene-panel	yes
GSG171069	male	BLOC1S3:c.385_403del (p.Ser129Glnfs*90)	BLOC1S3:c.385_403del (p.Ser129Glnfs*90)	CT	CC	GA	no	yes	yes	2	2	0	afr	19-gene-panel	yes
GSG171075	male	GPR143:c.371A>G (p.Gln124Arg)		CT	CC	GA	no	yes	yes	2	0	0	eur	19-gene-panel	yes
GSG171083	male	OCA2: del ex15-23	OCA2: del ex15-23	CT	CC	GG	no	yes	yes	1	0	0	sas	19-gene-panel	yes
GSG171094	female	OCA2: del ex7	OCA2: del ex7	TT	CC	GG	TCG	yes	yes	0	0	0	afr	19-gene-panel	yes
GSG171201	female	OCA2: del ex7	OCA2: del ex7	TT	CC	GG	TCG	yes	yes	0	0	0	afr	19-gene-panel	yes
GSG171365	male	SLC45A2:c.986del (p.Thr329Lysfs*69)	SLC45A2:c.986del (p.Thr329Lysfs*69)	NA	CA	GG	no	yes	yes	unclear	2	0	eur	19-gene-panel	yes
GSG171392	female	SLC45A2:c.986del (p.Thr329Lysfs*69)	SLC45A2:c.1510G>T (p.Val504Phe)	NA	CC	GA	no	yes	yes	unclear	2	0	eur	19-gene-panel	yes
GSG171473	male	SLC24A5:c.590+4A>G (p.?)	SLC24A5:c.840_841del (p.Ile280Metfs*6)	NA	CA	GG	no	yes	yes	unclear	2	0	eur	19-gene-panel	yes
GSG171525	male	SLC45A2:c.130G>A (p.Gly44Arg)	SLC45A2 del ex4-5	CT	CC	GG	no	yes	yes	1	1	0	eur	19-gene-panel	yes
GSG171538	male	SLC45A2:c.113A>G (p.His38Arg)	SLC45A2:c.113A>G (p.His38Arg)	CT	CC	GA	no	yes	yes	2	2	0	afr	19-gene-panel	yes
GSG171584	male	HPS3:c.2628del (p.Ile877Phefs*25)	HPS3:c.2628del (p.Ile877Phefs*25)	CT	CA	AA	no	yes	yes	4	2	0	eur	19-gene-panel	yes
GSG171595	female	OCA2:c.1327G>A (p.Val443Ile)	OCA2:c.2481T>G (p.Tyr827*)	CT	CA	GA	no	yes	yes	3	2	0	eur	19-gene-panel	yes
GSG171620	female	OCA2:c.1327G>A (p.Val443Ile)	OCA2:c.2339G>A (p.Gly780Asp)	CT	CA	GA	no	yes	yes	3	2	0	eur	19-gene-panel	yes
GSG171802	male	OCA2:c.819_822delinsGGTC (p.Asn273_Trp274delinsLysVal)	OCA2:c.2339G>A (p.Gly780Asp)	TT	CC	GG	TCG	yes	yes	0	2	0	afr	19-gene-panel	yes
GSG172026	female	OCA2:c.2228C>T (p.Pro743Leu)	OCA2:c.2228C>T (p.Pro743Leu)	CC	AA	GG	CAG	yes	yes	4	3	0	afr	19-gene-panel	yes
GSG172030	male	TYR:c.140G>A (p.Gly47Asp)	TYR:c.880G>A (p.Glu294Lys)	NA	CA	GG	no	yes	yes	unclear	2	2	eur	19-gene-panel	yes
GSG172044	female	TYR:c.635G>A (p.Arg212Lys)	TYR:c.880G>A (p.Glu294Lys)	NA	CA	GG	no	yes	yes	unclear	2	2	amr	19-gene-panel	yes
GSG172077	male	GPR143:c.602C>T (p.Pro201Leu)		CC	AA	GG	CAG	yes	yes	4	0	0	eur	19-gene-panel	yes
GSG172159	male	GPR143:c.361-4_361-3delinsAG (p.?)		CT	CC	GG	no	yes	yes	1	0	0	eur	19-gene-panel	yes
GHI080152	male	TYR:c.595G>T (p.Asp199Tyr)	TYR:c.1205G>A (p.Arg402Gln)	CC	AA	GA	no	no	yes	5	1	1	eur	<8-genes-Sanger	yes
GHI110204	female	TYR:c.823G>T (p.Val275Phe)	TYR:c.1205G>A (p.Arg402Gln)	CC	CA	GA	no	no	yes	4	1	1	eur	<8-genes-Sanger	yes
GSG120372	female	TYR:c.1118C>A (p.Thr373Lys)	TYR:c.1205G>A (p.Arg402Gln)	CC	AA	GA	no	no	yes	5	1	1	eur	6-gene-panel	yes
GHI080872	male	TYR:c.1118C>A (p.Thr373Lys)	TYR:c.1205G>A (p.Arg402Gln)	CC	AA	GA	no	no	yes	5	1	1	eur	12-gene-panel	yes
GSG160887	male	TYR:c.1007C>A (p.Ala336Asp)	TYR:c.1205G>A (p.Arg402Gln)	NA	CC	GA	no	no	yes	unclear	1	1	eur	12-gene-panel	yes
GHI050804	female	TYR:c.1118C>A (p.Thr373Lys)	TYR:c.1205G>A (p.Arg402Gln)	CC	AA	GA	no	no	yes	5	1	1	eur	<8-genes-Sanger	yes
GSG151891	female	TYR:c.1111A>G (p.Asn371Asp)	TYR:c.1205G>A (p.Arg402Gln)	CT	CA	GA	no	no	yes	3	1	1	eur	12-gene-panel	yes
GSG152463	male	TYR:c.216del (p.Val74Trpfs*46)	TYR:c.1205G>A (p.Arg402Gln)	CT	CA	AA	no	no	yes	4	1	1	eur	12-gene-panel	yes
GAD160926	male	TYR:c.823G>T (p.Val275Phe)	TYR:c.1205G>A (p.Arg402Gln)	NA	CC	GA	no	no	yes	unclear	1	1	afr	12-gene-panel	yes
GSG130945	female	TYR:c.307T>C (p.Cys103Arg)	TYR:c.1205G>A (p.Arg402Gln)	NA	CC	GA	no	no	yes	unclear	1	1	eur	6-gene-panel	yes
GAD121794	female	TYR:c.1467dup (p.Ala490Cysfs*20)	TYR:c.1205G>A (p.Arg402Gln)	CC	CA	GA	no	no	yes	4	1	1	eur	<8-genes-Sanger	yes
GAD132504	female	TYR:c.1118C>A (p.Thr373Lys)	TYR:c.1205G>A (p.Arg402Gln)	NA	CC	GA	no	no	yes	unclear	1	1	eur	6-gene-panel	yes
GHI071079	male	TYR:c.1394_1395insT (p.Lys465Asnfs*45)	TYR:c.1205G>A (p.Arg402Gln)	CC	CA	GA	no	no	yes	4	1	1	eur	<8-genes-Sanger	yes
GHI090633	male	TYR:c.1217C>T (p.Pro406Leu)	TYR:c.1205G>A (p.Arg402Gln)	CC	CA	GA	no-trans	no	yes	4	1	1	eur	<8-genes-Sanger	yes
GHI090352	male	TYR:c.1118C>A (p.Thr373Lys)	TYR:c.1205G>A (p.Arg402Gln)	CC	AA	GA	no	no	yes	5	1	1	eur	<8-genes-Sanger	yes
GSG120906	female	TYR:c.1037-7T>A (p.?)	TYR:c.1205G>A (p.Arg402Gln)	CT	CA	GA	no	no	yes	3	1	1	amr	6-gene-panel	yes
GHI080044	female	TYR:c.1118C>A (p.Thr373Lys)	TYR:c.1205G>A (p.Arg402Gln)	CC	AA	GA	no	no	yes	5	1	1	eur	<8-genes-Sanger	yes
GSG142705	male	TYR:c.1336G>A (p.Gly446Ser)	TYR:c.1205G>A (p.Arg402Gln)	CT	CC	GA	no	no	yes	2	1	1	eur	12-gene-panel	yes
GAD122574	female	TYR:c.715C>T (p.Arg239Trp)	TYR:c.1205G>A (p.Arg402Gln)	CC	CA	GA	no	no	yes	4	1	1	afr	12-gene-panel	yes
GAD131130	male	TYR:c.1118C>A (p.Thr373Lys)	TYR:c.1205G>A (p.Arg402Gln)	NA	AA	GA	no	no	yes	unclear	1	1	eur	6-gene-panel	yes
GSG161186	male	TYR:c.595G>T (p.Asp199Tyr)	TYR:c.1205G>A (p.Arg402Gln)	CC	AA	GA	no	no	yes	5	1	1	eur	12-gene-panel	yes
GSG120403	male	TYR:c.823G>T (p.Val275Phe)	TYR:c.1205G>A (p.Arg402Gln)	CC	CA	GA	no	no	yes	4	1	1	eur	6-gene-panel	yes
GSG130202	male	TYR:c.1469C>A (p.Ala490Asp)	TYR:c.1205G>A (p.Arg402Gln)	CC	CA	GA	no	no	yes	4	1	1	eur	12-gene-panel	yes
GSG120589	male	TYR:c.613C>A (p.Pro205Thr)	TYR:c.1205G>A (p.Arg402Gln)	CC	CA	GA	no	no	yes	4	1	1	eur	<8-genes-Sanger	yes
GHI110708	female	TYR:c.616G>A (p.Ala206Thr)	TYR:c.1205G>A (p.Arg402Gln)	CC	AA	GA	no	no	yes	5	1	1	eur	<8-genes-Sanger	yes
GHI050390	female	TYR:c.1058G>A (p.Gly353Glu)	TYR:c.1205G>A (p.Arg402Gln)	NA	CC	GA	no	no	yes	unclear	1	1	eur	<8-genes-Sanger	yes
GSG141774	male	TYR:c.1306G>T (p.Gly436Cys)	TYR:c.1205G>A (p.Arg402Gln)	CT	CA	AA	no	no	yes	4	1	1	eur	12-gene-panel	yes
GHI110757	female	TYR:c.140G>A (p.Gly47Asp)	TYR:c.1205G>A (p.Arg402Gln)	CC	CA	GA	no	no	yes	4	1	1	eur	<8-genes-Sanger	yes
GAD160229	male	TYR:c.140G>A (p.Gly47Asp)	TYR:c.1205G>A (p.Arg402Gln)	CC	CA	GA	no	no	yes	4	1	1	eur	12-gene-panel	yes
GSG152171	female	TYR:c.1138T>C (p.Ser380Pro)	TYR:c.1205G>A (p.Arg402Gln)	CT	CA	GA	no	no	yes	3	1	1	eur	12-gene-panel	yes
GHI050333	male	TYR:c.655G>T (p.Glu219*)	TYR:c.1205G>A (p.Arg402Gln)	CC	CA	GA	no	no	yes	4	1	1	eur	<8-genes-Sanger	yes
GSG122456	male	TYR:c.1388_1389insAA (p.Tyr463*)	TYR:c.1205G>A (p.Arg402Gln)	CC	CC	AA	CCA	no	yes	4	1	1	eur	6-gene-panel	yes
GSG150148	female	TYR:c.1037-2A>G (p.?)	TYR:c.1205G>A (p.Arg402Gln)	CC	AA	GA	no	no	yes	5	1	1	eur	12-gene-panel	yes
GSG150311	male	TYR:c.140G>A (p.Gly47Asp)	TYR:c.1205G>A (p.Arg402Gln)	CC	CA	GA	no	no	yes	4	1	1	eur	12-gene-panel	yes
GSG140854	female	TYR:c.242C>T (p.Pro81Leu)	TYR:c.1205G>A (p.Arg402Gln)	CC	AA	GA	no	no	yes	5	1	1	eur	12-gene-panel	yes
GSG140623	female	TYR:c.1118C>A (p.Thr373Lys)	TYR:c.1205G>A (p.Arg402Gln)	CC	AA	GA	no	no	yes	5	1	1	eur	12-gene-panel	yes
GSG150099	male	TYR:c.62C>T (p.Pro21Leu)	TYR:c.1205G>A (p.Arg402Gln)	CC	CA	GA	no	no	yes	4	1	1	eur	12-gene-panel	yes
GSG140763	female	TYR: del ex3	TYR:c.1205G>A (p.Arg402Gln)	CC	AA	GA	no	no	yes	5	0	0	eur	12-gene-panel	yes
GHI111233	female	TYR:c.1467dup (p.Ala490Cysfs*20)	TYR:c.1205G>A (p.Arg402Gln)	CC	CA	GA	no	no	yes	4	1	1	eur	<8-genes-Sanger	yes
GHI111119	female	TYR:c.1184+1G>A (p.?)	TYR:c.1205G>A (p.Arg402Gln)	CC	CA	GA	no	no	yes	4	1	1	eur	<8-genes-Sanger	yes
GAD120510	male	TYR:c.816G>C (p.Trp272Cys)	TYR:c.1205G>A (p.Arg402Gln)	NA	CC	GA	no	no	yes	unclear	1	1	eur	<8-genes-Sanger	yes
GSG132115	female	TYR:c.242C>T (p.Pro81Leu)	TYR:c.1205G>A (p.Arg402Gln)	CC	AA	GA	no	no	yes	5	1	1	eur	6-gene-panel	yes
GHI091917	male	TYR:c.140G>A (p.Gly47Asp)	TYR:c.1205G>A (p.Arg402Gln)	CC	CA	GA	no	no	yes	4	1	1	eur	<8-genes-Sanger	yes
GHI070976	male	TYR:c.140G>A (p.Gly47Asp)	TYR:c.1205G>A (p.Arg402Gln)	CC	CA	GA	no-cis	no	yes	4	1	1	eur	<8-genes-Sanger	yes
GHI112262	male	TYR:c.244T>C (p.Ser82Pro)	TYR:c.1205G>A (p.Arg402Gln)	CC	AA	GA	no	no	yes	5	1	1	eur	<8-genes-Sanger	yes
GSG131434	female	TYR:c.107G>A (p.Cys36Tyr)	TYR:c.1205G>A (p.Arg402Gln)	NA	CC	GA	no	no	yes	unclear	1	1	eur	6-gene-panel	yes
GHI111426	male	TYR:c.1A>G (p.?)	TYR:c.1205G>A (p.Arg402Gln)	CC	CA	AA	no	no	yes	5	1	1	eur	<8-genes-Sanger	yes
GHI080927	male	TYR:c.1146C>A (p.Asn382Lys)	TYR:c.1205G>A (p.Arg402Gln)	CC	AA	GA	no	no	yes	5	1	1	eur	<8-genes-Sanger	yes
GHI081837	female	TYR:c.1394_1395insT (p.Lys465Asnfs*45)	TYR:c.1205G>A (p.Arg402Gln)	CC	CA	GA	no	no	yes	4	1	1	eur	<8-genes-Sanger	yes
GHI100701	female	TYR:c.1118C>A (p.Thr373Lys)	TYR:c.1205G>A (p.Arg402Gln)	NA	CC	GA	no	no	yes	unclear	1	1	eur	<8-genes-Sanger	yes
GAD150437	male	TYR:c.1118C>A (p.Thr373Lys)	TYR:c.1205G>A (p.Arg402Gln)	CC	AA	GA	no	no	yes	5	1	1	eur	12-gene-panel	yes
GSG131128	female	TYR:c.290G>T (p.Gly97Val)	TYR:c.1205G>A (p.Arg402Gln)	CC	CC	AA	CCA	no	yes	4	1	1	eur	6-gene-panel	yes
GHI080477	female	TYR:c.1388_1389insAA (p.Tyr463*)	TYR:c.1205G>A (p.Arg402Gln)	CT	CA	AA	no	no	yes	4	1	1	eur	<8-genes-Sanger	yes
GHI090958	female	TYR:c.1118C>A (p.Thr373Lys)	TYR:c.1205G>A (p.Arg402Gln)	NA	CC	GA	no	no	yes	unclear	1	1	eur	<8-genes-Sanger	yes
GSG151176	male	TYR:c.1118C>A (p.Thr373Lys)	TYR:c.1205G>A (p.Arg402Gln)	CC	AA	GA	no	no	yes	5	1	1	eur	12-gene-panel	yes
GSG140853	female	TYR:c.415A>C (p.Thr139Pro)	TYR:c.1205G>A (p.Arg402Gln)	CC	AA	GA	no	no	yes	5	1	1	eur	12-gene-panel	yes
GSG120696	male	TYR:c.635G>A (p.Arg212Lys)	TYR:c.1205G>A (p.Arg402Gln)	NA	CC	GA	no	no	yes	unclear	1	1	eur	<8-genes-Sanger	yes
GSG152102	female	TYR:c.230G>A (p.Arg77Gln)	TYR:c.1205G>A (p.Arg402Gln)	CC	AA	GA	no	no	yes	5	1	1	eur	12-gene-panel	yes
GHI070996	male	TYR: del ex2	TYR:c.1205G>A (p.Arg402Gln)	CC	AA	GA	no	no	yes	5	0	0	eur	<8-genes-Sanger	yes
GSG121292	male	TYR:c.1250C>A (p.Pro417His)	TYR:c.1205G>A (p.Arg402Gln)	CC	AA	GA	no	no	yes	5	1	1	eur	<8-genes-Sanger	yes
GSG121814	female	TYR:c.1118C>A (p.Thr373Lys)	TYR:c.1205G>A (p.Arg402Gln)	CC	AA	GA	no	no	yes	5	1	1	eur	<8-genes-Sanger	yes
GSG130149	female	TYR:c.1454G>A (p.Gly485Glu)	TYR:c.1205G>A (p.Arg402Gln)	CC	CA	GA	no	no	yes	4	1	1	eur	<8-genes-Sanger	yes
GHI091216	male	TYR:c.230G>A (p.Arg77Gln)	TYR:c.1205G>A (p.Arg402Gln)	NA	CC	GA	no	no	yes	unclear	1	1	eur	<8-genes-Sanger	yes
GSG150309	female	TYR:c.239G>A (p.Trp80*)	TYR:c.1205G>A (p.Arg402Gln)	CC	CA	GA	no	no	yes	4	1	1	eur	12-gene-panel	yes
GSG121596	male	TYR:c.1037-7T>A (p.?)	TYR:c.1205G>A (p.Arg402Gln)	CT	CA	GA	no	no	yes	3	1	1	eur	<8-genes-Sanger	yes
GSG152316	male	TYR:c.1342G>A (p.Asp448Asn)	TYR:c.1205G>A (p.Arg402Gln)	CC	CA	GA	no	no	yes	4	1	1	eur	12-gene-panel	yes
GSG151889	male	TYR:c.1118C>A (p.Thr373Lys)	TYR:c.1205G>A (p.Arg402Gln)	CC	AA	GA	no	no	yes	5	1	1	eur	12-gene-panel	yes
GSG121747	female	TYR:c.1118C>A (p.Thr373Lys)	TYR:c.1205G>A (p.Arg402Gln)	CC	AA	GA	no	no	yes	5	1	1	eur	<8-genes-Sanger	yes
GSG152486	male	TYR:c.1118C>A (p.Thr373Lys)	TYR:c.1205G>A (p.Arg402Gln)	CC	AA	GA	no	no	yes	5	1	1	eur	12-gene-panel	yes
GSG132699	female	TYR:c.1017C>G (p.Ser339Arg)	TYR:c.1205G>A (p.Arg402Gln)	CT	CA	GA	no	no	yes	3	1	1	eur	19-gene-panel	yes
GSG150246	male	TYR:c.1064C>T (p.Ala355Val)	TYR:c.1205G>A (p.Arg402Gln)	CT	CC	GA	no	no	yes	2	1	1	eur	12-gene-panel	yes
GAD140614	male	TYR:c.732_733del (p.Cys244*)	TYR:c.1205G>A (p.Arg402Gln)	CT	CC	GA	no	no	yes	2	1	1	eur	12-gene-panel	yes
GAD152078	female	TYR:c.1037-7T>A (p.?)	TYR:c.1205G>A (p.Arg402Gln)	CT	CA	GA	no	no	yes	3	1	1	eur	12-gene-panel	yes
GSG151167	female	TYR:c.71G>A (p.Cys24Tyr)	TYR:c.1205G>A (p.Arg402Gln)	CC	CA	GA	no	no	yes	4	1	1	eur	12-gene-panel	yes
GHI071218	female	TYR:c.1146C>A (p.Asn382Lys)	TYR:c.1205G>A (p.Arg402Gln)	CC	AA	GA	no	no	yes	5	1	1	eur	<8-genes-Sanger	yes
GSG131181	female	TYR:c.242C>T (p.Pro81Leu)	TYR:c.1205G>A (p.Arg402Gln)	NA	CC	GA	no	no	yes	unclear	1	1	eur	6-gene-panel	yes
GSG151217	female	TYR:c.1392dup (p.Lys465*)	TYR:c.1205G>A (p.Arg402Gln)	CC	CA	GA	no	no	yes	4	1	1	eur	12-gene-panel	yes
GSG151353	male	TYR:c.1336G>A (p.Gly446Ser)	TYR:c.1205G>A (p.Arg402Gln)	CC	CA	GA	no	no	yes	4	1	1	eur	12-gene-panel	yes
GSG122045	male	TYR:c.650G>A (p.Arg217Gln)	TYR:c.1205G>A (p.Arg402Gln)	CT	CC	GA	no	no	yes	2	1	1	eur	19-gene-panel	yes
GSG120126	female	TYR:c.1036G>A (p.Gly346Arg)	TYR:c.1205G>A (p.Arg402Gln)	CC	CA	AA	no	no	yes	5	1	1	eur	<8-genes-Sanger	yes
GSG141785	male	TYR:c.1204C>T (p.Arg402*)	TYR:c.1205G>A (p.Arg402Gln)	CT	CA	GA	no	no	yes	3	1	1	eur	12-gene-panel	yes
GHI111002	female	TYR:c.1A>G (p.?)	TYR:c.1205G>A (p.Arg402Gln)	CC	CC	AA	CCA	no	yes	4	1	1	eur	<8-genes-Sanger	yes
GSG140637	female	TYR:c.1118C>A (p.Thr373Lys)	TYR:c.1205G>A (p.Arg402Gln)	CC	AA	GA	no	no	yes	5	1	1	eur	12-gene-panel	yes
GHI110545	male	TYR:c.1A>G (p.?)	TYR:c.1205G>A (p.Arg402Gln)	CC	CA	AA	no	no	yes	5	1	1	eur	<8-genes-Sanger	yes
GSG150961	female	TYR:c.1118C>A (p.Thr373Lys)	TYR:c.1205G>A (p.Arg402Gln)	CC	AA	GA	no	no	yes	5	1	1	eur	12-gene-panel	yes
GSG141286	male	TYR:c.1467dup (p.Ala490Cysfs*20)	TYR:c.1205G>A (p.Arg402Gln)	CC	CA	GA	no	no	yes	4	1	1	eur	19-gene-panel	yes
GSG152175	male	TYR:c.242C>T (p.Pro81Leu)	TYR:c.1205G>A (p.Arg402Gln)	CC	AA	GA	no	no	yes	5	1	1	eur	12-gene-panel	yes
GSG122428	male	TYR:c.1A>G (p.?)	TYR:c.1205G>A (p.Arg402Gln)	NA	CC	AA	unclear	no	yes	unclear	1	1	eur	6-gene-panel	yes
GHI101081	male	TYR:c.346C>T (p.Arg116*)	TYR:c.1205G>A (p.Arg402Gln)	CC	AA	GA	no	no	yes	5	1	1	eur	<8-genes-Sanger	yes
GHI091629	male	TYR:c.1118C>A (p.Thr373Lys)	TYR:c.1205G>A (p.Arg402Gln)	CC	AA	GA	no	no	yes	5	1	1	eur	<8-genes-Sanger	yes
GHI080328	male	TYR:c.1118C>A (p.Thr373Lys)	TYR:c.1205G>A (p.Arg402Gln)	CC	AA	GA	no	no	yes	5	1	1	eur	<8-genes-Sanger	yes
GSG131759	male	TYR:c.1118C>A (p.Thr373Lys)	TYR:c.1205G>A (p.Arg402Gln)	CC	AA	GA	no	no	yes	5	1	1	eur	6-gene-panel	yes
GSG132244	male	TYR:c.715C>T (p.Arg239Trp)	TYR:c.1205G>A (p.Arg402Gln)	CC	AA	GA	no	no	yes	5	1	1	eur	12-gene-panel	yes
GSG120737	female	TYR:c.1118C>A (p.Thr373Lys)	TYR:c.1205G>A (p.Arg402Gln)	CC	AA	GA	no	no	yes	5	1	1	eur	6-gene-panel	yes
GSG160337	male	TYR:c.1118C>A (p.Thr373Lys)	TYR:c.1205G>A (p.Arg402Gln)	CC	AA	GA	no	no	yes	5	1	1	eur	12-gene-panel	yes
GSG131970	male	TYR:c.107G>A (p.Cys36Tyr)	TYR:c.1205G>A (p.Arg402Gln)	CC	AA	GA	no	no	yes	5	1	1	eur	6-gene-panel	yes
GSG151441	male	TYR:c.230G>A (p.Arg77Gln)	TYR:c.1205G>A (p.Arg402Gln)	CC	AA	GA	no	no	yes	5	1	1	eur	12-gene-panel	yes
GAD142229	male	TYR:c.841del (p.Glu281Serfs*38)	TYR:c.1205G>A (p.Arg402Gln)	CC	AA	GA	no	no	yes	5	1	1	eur	12-gene-panel	yes
GAD151808	male	TYR:c.533G>A (p.Trp178*)	TYR:c.1205G>A (p.Arg402Gln)	CC	AA	GA	no	no	yes	5	1	1	eur	12-gene-panel	yes
GAD184529	female	OCA2:c.1287_1288del (p.Cys430Serfs*28)		CT	CC	GG	no	no	no	1	0	0	eur	19-gene-panel	yes
GSG171107	male	OCA2:c.1327G>A (p.Val443Ile)		CT	CC	GG	no	no	no	1	1	0	eur	19-gene-panel	yes
GAD132269	male	LYST:c.11216dup (p.Leu3739Phefs*14)		CC	CC	GG	CCG	no	no	2	0	0	eur	19-gene-panel	yes
GAD190889	male	SLC45A2:c.173C>G (p.Pro58Arg)		CC	CC	GG	CCG	no	no	2	0	0	eur	19-gene-panel	yes
GSG162129	male	TYR:c.1366G>C (p.Asp456His)		CC	CC	GG	CCG	no	no	2	0	0	eur	19-gene-panel	yes
GAD151421	female	OCA2:c.2330G>A (p.Cys777Tyr)		CT	CC	GG	no	no	no	1	0	0	eur	19-gene-panel	yes
GSG160673	female	OCA2:c.157del (p.Arg53Glyfs*49)		CC	CC	GG	CCG	no	no	2	1	0	eur	19-gene-panel	yes
GHI101073	female	OCA2:c.1327G>A (p.Val443Ile)		CT	CC	GG	no	no	no	1	1	0	eur	19-gene-panel	yes
GAD132423	female	TYR:c.915C>A (p.Asp305Glu)		CC	AA	GG	CAG	no	no	4	1	1	eur	19-gene-panel	yes
GSG120652	male	OCA2: del ex15-19		CC	AA	GG	CAG	no	no	4	0	0	eur	19-gene-panel	yes
GAD142035	male	OCA2:c.1240-1G>C (p.?)		CC	AA	GG	CAG	no	no	4	1	0	eur	19-gene-panel	yes
GSG142701	female			CT	CC	AA	no	no	no	3	0	0	eur	19-gene-panel	yes
GSG151458	female	OCA2: del ex7		TT	CC	GG	TCG	no	no	0	0	0	afr	19-gene-panel	yes
GHI110289	male	OCA2:c.646+5C>G (p.?)		CT	CC	GA	no	no	no	2	1	0	eur	19-gene-panel	yes
GSG141119	female			NA	CA	GG	no	no	no	unclear	0	0	eur	19-gene-panel	yes
GAD150821	male	OCA2:c.1503+5G>A (p.?)		NA	CA	GG	no	no	no	unclear	1	0	eur	19-gene-panel	yes
GHI090656	male			CC	AA	GG	CAG	no	no	4	0	0	eur	19-gene-panel	yes
GSG121550	male	HPS5:c.1994_2003delins13 (p.?)		CC	AA	GA	no	no	no	5	0	0	eur	19-gene-panel	yes
GHI110264	male	HPS1:c.16dup (p.Val6Glyfs*4)		CT	CC	GA	no	no	no	2	0	0	eur	19-gene-panel	yes
GSG120064	female	SLC45A2:c.173C>G (p.Pro58Arg)		CT	CC	GA	no	no	no	2	0	0	afr	19-gene-panel	yes
GHI090232	female	OCA2:c.1327G>A (p.Val443Ile)		CC	AA	GG	CAG	no	no	4	1	0	eur	19-gene-panel	yes
GSG170948	female			CC	CC	GG	CCG	no	no	2	0	0	eur	19-gene-panel	yes
GAD161151	female	OCA2:c.1327G>A (p.Val443Ile)		CT	CA	GA	no	no	no	3	1	0	eur	19-gene-panel	yes
GSG121656	male	OCA2:c.1327G>A (p.Val443Ile)		CT	CA	GA	no	no	no	3	1	0	eur	19-gene-panel	yes
GSG120984	male	SLC45A2:c.1166_1167del (p.Lys389Serfs*55)		CT	CC	GG	no	no	no	1	1	0	eur	19-gene-panel	yes
GSG141874	female			CT	CA	GG	no	no	no	2	0	0	eur	19-gene-panel	yes
GSG162015	male	OCA2:c.1261C>T (p.Arg412Trp)		CT	CC	GA	no	no	no	2	0	0	eur	19-gene-panel	yes
GSG172027	male	SLC45A2:c.1519G>C/Val507Leu)		CT	CC	GG	no	no	no	1	1	0	eur	19-gene-panel	yes
GSG162542	female	SLC45A2:c.1238G>A (p.Gly413Glu)		CT	CC	GA	no	no	no	2	0	0	eur	19-gene-panel	yes
GHI110301	male	OCA2: del		CC	CC	GG	CCG	no	no	2	0	0	eur	19-gene-panel	yes
GSG131975	female	SLC45A2:c.1556G>C (p.Cys519Ser)		CC	AA	GG	CAG	no	no	4	0	0	eur	19-gene-panel	yes
GHI080047	male	OCA2:c.2207C>T (p.Ser736Leu)		CT	CC	GG	no	no	no	1	1	0	eur	19-gene-panel	yes
GHI061315	male	HPS1:c.972dup (p.Met325Hisfs*128)		CC	CC	AA	CCA	no	yes	4	1	0	eur	19-gene-panel	yes
GHI110452	female	TYR:c.1118C>A (p.Thr373Lys)		CC	AA	GG	CAG	no	no	4	1	1	eur	19-gene-panel	yes
GHI111373	male			CC	AA	GG	CAG	no	no	4	0	0	eur	19-gene-panel	yes
GSG151272	male	LYST:c.7870C>T (p.Arg2624Trp)		CC	AA	GG	CAG	no	no	4	1	0	eur	19-gene-panel	yes
GHI110839	male			CC	AA	GG	CAG	no	no	4	0	0	eur	19-gene-panel	yes
GHI100642	male			CC	AA	GG	CAG	no	no	4	0	0	eur	19-gene-panel	yes
GSG170185	female	OCA2:c.2195C>T (p.Ser732Leu)		CC	AA	GG	CAG	no	no	4	1	0	eur	19-gene-panel	yes
GSG170484	male			CC	AA	GG	CAG	no	no	4	0	0	eur	19-gene-panel	yes
GAD141685	male			CT	CA	GA	no	no	no	3	0	0	eur	19-gene-panel	yes
GAD141859	male			CC	CC	GG	CCG	no	no	2	0	0	eur	19-gene-panel	yes
GSG170453	male			NA	CA	GG	no	no	no	unclear	0	0	eur	19-gene-panel	yes
GSG160457	female			CC	AA	GG	CAG	no	no	4	0	0	eur	19-gene-panel	yes
GSG151984	male			NA	CA	GG	no	no	no	unclear	0	0	eur	19-gene-panel	yes
GHI110685	female			CT	CA	GG	no	no	no	2	0	0	eur	19-gene-panel	yes
GSG150817	male			CC	AA	GA	no	no	no	5	0	0	eur	19-gene-panel	yes
GAD141600	male			CC	AA	GG	CAG	no	no	4	0	0	eur	19-gene-panel	yes
GAD160477	female			CC	AA	GG	CAG	no	no	4	0	0	eur	19-gene-panel	yes
GAD141303	female			TT	CC	GG	TCG	no	no	0	0	0	eur	19-gene-panel	yes
GSG121501	male			CC	CC	GG	CCG	no	no	2	0	0	eur	19-gene-panel	yes
GSG150365	female			CC	CA	GA	no	no	no	4	0	0	eur	19-gene-panel	yes
GAD140711	male			CT	CA	GA	no	no	no	3	0	0	eur	19-gene-panel	yes
GHI080738	female			CC	AA	GG	CAG	no	no	4	0	0	eur	19-gene-panel	yes
GSG151685	male			NA	CC	GA	no	no	no	unclear	0	0	eur	19-gene-panel	yes
GSG140590	male			NA	CC	GA	no	no	no	unclear	0	0	eur	19-gene-panel	yes
GSG160289	female			NA	CC	GA	no	no	no	unclear	0	0	eur	19-gene-panel	yes
GAD130857	male			CT	CA	GA	no	no	no	3	0	0	eur	19-gene-panel	yes
GHI110080	female			CC	AA	GG	CAG	no	no	4	0	0	eur	<8-genes-Sanger	yes
GAD160343	male			NA	CC	GA	no	no	no	unclear	0	0	eur	19-gene-panel	yes
GHI110953	female			CC	CC	GG	CCG	no	no	2	0	0	eur	19-gene-panel	yes
GSG120938	male			NA	CC	GA	no	no	no	unclear	0	0	eur	19-gene-panel	yes
GSG150146	male			CC	AA	GG	CAG	no	no	4	0	0	eur	19-gene-panel	yes
GSG161192	female			CT	CA	GA	no	no	no	3	0	0	eur	19-gene-panel	yes
GSG132422	female			CT	CC	GA	no	no	no	2	0	0	afr	19-gene-panel	yes
GAD131129	male			CC	AA	GG	CAG	no	no	4	0	0	eur	19-gene-panel	yes
GSG122582	male			CC	CC	GG	CCG	no	no	2	0	0	eur	19-gene-panel	yes
GHI080048	female			CT	CA	GA	no	no	no	3	0	0	eur	19-gene-panel	yes
GAD141690	female			CC	CA	GA	no	no	no	4	0	0	eur	19-gene-panel	yes
GSG162142	female			CT	CA	GA	no	no	no	3	0	0	eur	19-gene-panel	yes
GSG170457	male			CC	AA	GG	CAG	no	no	4	0	0	eur	19-gene-panel	yes
GSG160371	female			CC	CC	AA	CCA	no	yes	4	0	0	eur	19-gene-panel	yes
GAD160494	female			NA	CA	GG	no	no	no	unclear	0	0	eur	19-gene-panel	yes
GAD140479	male			CC	AA	GG	CAG	no	no	4	0	0	eur	19-gene-panel	yes
091062	male			CC	CC	GG	CCG	no	no	2	0	0	eur	<8-genes-Sanger	yes
GSG132299	male			NA	CC	GA	no	no	no	unclear	0	0	eur	19-gene-panel	yes
GSG141457	male			NA	CA	GG	no	no	no	unclear	0	0	eur	19-gene-panel	yes
GHI100781	male			CT	CC	GG	no	no	no	1	0	0	eur	19-gene-panel	yes
GAD141176	male			CT	CA	GG	no	no	no	2	0	0	eur	19-gene-panel	yes
GAD142034	female			NA	CC	GA	no	no	no	unclear	0	0	eur	19-gene-panel	yes
GSG131252	female			CT	CA	AA	no	no	no	4	0	0	eur	19-gene-panel	yes
GHI100599	female			NA	CC	GA	no	no	no	unclear	0	0	eur	19-gene-panel	yes
GAD122211	male			CT	CA	GG	no	no	no	2	0	0	eur	19-gene-panel	yes
GSG142316	female			CT	CA	GA	no	no	no	3	0	0	eur	19-gene-panel	yes
GSG120848	male			CT	CA	GA	no	no	no	3	0	0	eur	19-gene-panel	yes
GSG141931	male			CC	CC	GG	CCG	no	no	2	0	0	eur	19-gene-panel	yes
GAD141664	male			CT	CA	AA	no	no	no	4	0	0	eur	19-gene-panel	yes
GHI111145	male	TYR:c.649C>T (p.Arg217Trp)		TT	CC	GG	TCG	no	no	0	1	1	eur	19-gene-panel	yes
GSG140964	male	OCA2: del ex7-8		CC	AA	GG	CAG	no	no	4	0	0	eur	19-gene-panel	yes
GHI111230	male			NA	CA	GG	no	no	no	unclear	0	0	eur	19-gene-panel	yes
GAD140708	female			CC	AA	GA	no	no	no	5	0	0	eur	19-gene-panel	yes
GSG170063	male	OCA2:c.808-1G>C (p.?)		CT	CC	GA	no	no	no	2	0	0	eur	19-gene-panel	yes
GSG161405	female	OCA2:c.1327G>A (p.Val443Ile)		CC	AA	GG	CAG	no	no	4	1	0	eur	19-gene-panel	yes
GSG170687	male			CC	CC	GG	CCG	no	no	2	0	0	eur	19-gene-panel	yes
GSG152036	male	TYRP1:c.1287T>G (p.Asn429Lys)		NA	CA	GG	no	no	no	unclear	0	0	eur	19-gene-panel	yes
GSG161958	male	SLC45A2:c.126G>A (p.Met42Ile)		CT	CA	GA	no	no	no	3	1	0	eur	19-gene-panel	yes
GSG152340	male	OCA2:c.1117-5T>G (p.?)		NA	CA	GG	no	no	no	unclear	1	0	eur	19-gene-panel	yes
GHI090655	male	OCA2:c.1465A>G (p.Asn489Asp)		CT	CC	GG	no	no	no	1	1	0	eur	19-gene-panel	yes
GHI091045	male			NA	CA	GG	no	no	no	unclear	0	0	eur	19-gene-panel	yes
GSG131466	female	HPS3:c.2464C>T (p.Arg822*)		NA	CA	GG	no	no	no	unclear	1	0	eur	19-gene-panel	yes
GSG160939	male	OCA2:c.1327G>A (p.Val443Ile)		CT	CC	GA	no	no	no	2	1	0	eur	19-gene-panel	yes
GSG120788	male			TT	CC	GG	TCG	no	no	0	0	0	afr	19-gene-panel	yes
GSG170201	female	OCA2:c.2339G>A (p.Gly780Asp)		TT	CC	GG	TCG	no	no	0	1	0	afr	19-gene-panel	yes
GSG140613	female	OCA2:c.1378C>T (p.Leu460Phe)		CC	AA	GG	CAG	no	no	4	1	0	eur	19-gene-panel	yes
GSG171385	female	OCA2:c.1327G>A (p.Val443Ile)		CC	AA	GA	no	no	no	5	1	0	eur	19-gene-panel	yes
GSG152173	female	SLC45A2:c.1166_1167del (p.Lys389Serfs*55)		CC	AA	GG	CAG	no	no	4	1	0	eur	19-gene-panel	yes
GSG140279	female	OCA2:c.1182+1G>A (p.?)		TT	CC	GG	TCG	no	no	0	1	0	afr	19-gene-panel	yes
GSG142347	male	OCA2:c.632C>T (p.Pro211Leu)		CT	CC	GG	no	no	no	1	1	0	afr	19-gene-panel	yes
GSG162217	female			CC	AA	GA	no	no	no	5	0	0	eur	19-gene-panel	yes
GSG132204	male	SLC38A8: del		CT	CC	GG	no	no	no	1	0	0	eur	19-gene-panel	yes
GSG162163	female	TYR:c.1146C>A (p.Asn382Lys)		CC	CC	GG	CCG	no	no	2	1	1	eur	19-gene-panel	yes
GHI090434	female	OCA2:c.1604del (p.Lys535Serfs*13)		CC	AA	GG	CAG	no	no	4	0	0	eur	19-gene-panel	yes
GAD132163	female	OCA2:c.1327G>A (p.Val443Ile)		CT	CC	GA	no	no	no	2	1	0	eur	19-gene-panel	yes
GAD151805	male	OCA2:c.1327G>A (p.Val443Ile)		TT	CC	GA	no	no	no	1	1	0	eur	19-gene-panel	yes
GSG162098	male	OCA2:c.1327G>A (p.Val443Ile)		CT	CA	GA	no	no	no	3	1	0	eur	19-gene-panel	yes
GSG141126	male	OCA2:c.1481C>T (p.Ser494Phe)		CT	CA	GA	no	no	no	3	1	0	eur	19-gene-panel	yes
GSG131347	male	HPS1: del ex19		TT	CC	AA	TCA	no	no	2	0	0	eur	19-gene-panel	yes
GHI110957	male			CT	CA	GA	no	no	no	3	0	0	eur	19-gene-panel	yes
GSG161125	male	TYR:c.1217C>T (p.Pro406Leu)		CT	CA	GG	no	no	no	2	1	1	eur	19-gene-panel	yes
GSG162127	male			CC	CC	GG	CCG	no	no	2	0	0	eur	19-gene-panel	yes
GHI101866	male			CT	CC	GG	no	no	no	1	0	0	eur	12-gene-panel	yes
GHI060675	female	TYR:c.573del (p.Ser192Leufs*34)		TT	CC	GG	TCG	no	no	0	1	1	eur	19-gene-panel	yes
GSG141100	female	OCA2:c.1327G>A (p.Val443Ile)		CC	CC	GG	CCG	no	no	2	1	0	eur	19-gene-panel	yes
GSG162621	male	OCA2:c.1378C>T (p.Leu460Phe)		CC	AA	GG	CAG	no	no	4	1	0	eur	19-gene-panel	yes
GSG162394	male			CC	CC	GG	CCG	no	no	2	0	0	eur	19-gene-panel	yes
GSG142574	female			CC	AA	GA	no	no	no	5	0	0	eur	19-gene-panel	yes
GHI111413	male			CT	CA	GA	no	no	no	3	0	0	eur	19-gene-panel	yes
GSG120813	male			CT	CA	GA	no	no	no	3	0	0	eur	19-gene-panel	yes
GSG152367	male			CC	AA	GG	CAG	no	no	4	0	0	eur	19-gene-panel	yes
GSG131075	male			CT	CA	GA	no	no	no	3	0	0	eur	19-gene-panel	yes
GSG172137	female			CC	AA	GG	CAG	no	no	4	0	0	eur	19-gene-panel	yes
GSG120939	female			CT	CC	GA	no	no	no	2	0	0	eur	19-gene-panel	yes
GAD120968	female	TYR:c.1336G>A (p.Gly446Ser)		CC	CA	GG	no	no	no	3	1	1	eur	19-gene-panel	yes
GSG141266	male	SLC24A5:c.334A>G (p.Thr112Ala)	SLC45A2:c.1033A>T (p.Ile345Phe)	CC	AA	GG	CAG	yes	yes	4	1	0	eur	19-gene-panel	yes
GSG171594	female	OCA2:c.1025A>G (p.Tyr342Cys)		TT	CC	AA	TCA	no	no	2	1	0	eur	19-gene-panel	yes
GSG120808	female			CC	CA	GG	no	no	no	3	0	0	eur	19-gene-panel	yes
GSG141917	female			CC	CA	GG	no	no	no	3	0	0	eur	19-gene-panel	yes
GHI112319	male			CT	CA	GA	no	no	no	3	0	0	eur	19-gene-panel	yes
GAD142481	female			CC	AA	GG	CAG	no	no	4	0	0	eur	19-gene-panel	yes
GSG170381	male			CT	CA	GA	no	no	no	3	0	0	eur	19-gene-panel	yes
GAD160724	male			CT	CA	GA	no	no	no	3	0	0	eur	19-gene-panel	yes
GSG162168	female			CT	CC	GA	no	no	no	2	0	0	eur	19-gene-panel	yes
GSG141016	male			CT	CA	GA	no	no	no	3	0	0	eur	19-gene-panel	yes
GHI110113	male			CT	CA	GA	no	no	no	3	0	0	eur	19-gene-panel	yes
GSG120638	male			CC	CA	GG	no	no	no	3	0	0	eur	19-gene-panel	yes
GSG151860	male			CT	CA	GG	no	no	no	2	0	0	eur	19-gene-panel	yes
GAD141465	male			TT	CC	AA	TCA	no	no	2	0	0	eur	19-gene-panel	yes
GSG151188	female	OCA2:c.1327G>A (p.Val443Ile)		CC	AA	GA	no	no	no	5	1	0	eur	19-gene-panel	yes
GSG150769	male			CT	CA	GA	no	no	no	3	0	0	afr	19-gene-panel	yes
GSG121165	female	HPS1:c.972dup (p.Met325Hisfs*128)	HPS1:c.972dup (p.Met325Hisfs*128)	CC	CA	GA	no	yes	yes	4	2	0	eur	19-gene-panel	yes
GHI110015	female	TYR:c.1205G>A (p.Arg402Gln)	TYR:c.1205G>A (p.Arg402Gln)	CC	AA	AA	CAA	no	yes	6	0	0	eur	19-gene-panel	yes
GAD162524	male	TYR:c.1205G>A (p.Arg402Gln)	TYR:c.1205G>A (p.Arg402Gln)	CC	AA	AA	CAA	no	yes	6	0	0	eur	19-gene-panel	yes
GHI060774	female	TYR:c.1205G>A (p.Arg402Gln)	TYR:c.1205G>A (p.Arg402Gln)	CC	AA	AA	CAA	no	yes	6	0	0	eur	19-gene-panel	yes
GHI100346	male	TYR:c.1205G>A (p.Arg402Gln)	TYR:c.1205G>A (p.Arg402Gln)	CC	AA	AA	CAA	no	yes	6	0	0	eur	<8-genes-Sanger	yes
GSG122421	male	TYR:c.1205G>A (p.Arg402Gln)	TYR:c.1205G>A (p.Arg402Gln)	CC	AA	AA	CAA	no	yes	6	0	0	eur	19-gene-panel	yes
GAD131312	male	TYR:c.1205G>A (p.Arg402Gln)	TYR:c.1205G>A (p.Arg402Gln)	CC	AA	AA	CAA	no	yes	6	0	0	eur	19-gene-panel	yes
GSG131342	female	TYR:c.1205G>A (p.Arg402Gln)	TYR:c.1205G>A (p.Arg402Gln)	CC	AA	AA	CAA	no	yes	6	0	0	eur	19-gene-panel	yes
GAD131585	male	TYR:c.1205G>A (p.Arg402Gln)	TYR:c.1205G>A (p.Arg402Gln)	CC	AA	AA	CAA	no	yes	6	0	0	eur	19-gene-panel	yes
GAD121258	female	TYR:c.1205G>A (p.Arg402Gln)	BLOC1S3:c.444_467del (p.Gln150_Ala157del)	CC	AA	AA	CAA	no	yes	6	0	0	eur	19-gene-panel	yes
GAD132479	male	TYR:c.1205G>A (p.Arg402Gln)	TYR:c.1205G>A (p.Arg402Gln)	CC	AA	AA	CAA	no	yes	6	0	0	eur	19-gene-panel	yes
GSG132638	female	TYR:c.1205G>A (p.Arg402Gln)	TYR:c.1205G>A (p.Arg402Gln)	CC	AA	AA	CAA	no	yes	6	0	0	eur	19-gene-panel	yes
GAD151018	female	TYR:c.1205G>A (p.Arg402Gln)	TYR:c.1205G>A (p.Arg402Gln)	CC	AA	AA	CAA	no	yes	6	0	0	eur	19-gene-panel	yes
GAD151800	female	TYR:c.1205G>A (p.Arg402Gln)	OCA2:c.1441G>A (p.Ala481Thr)	CC	AA	AA	CAA	no	yes	6	1	1	eur	19-gene-panel	yes
GSG161614	male	TYR:c.1205G>A (p.Arg402Gln)	TYR:c.1205G>A (p.Arg402Gln)	CC	AA	AA	CAA	no	yes	6	0	0	eur	19-gene-panel	yes
GSG161633	female	TYR:c.1205G>A (p.Arg402Gln)	TYR:c.1205G>A (p.Arg402Gln)	CC	AA	AA	CAA	no	yes	6	0	0	eur	19-gene-panel	yes
GHI090122	female	TYR:c.1205G>A (p.Arg402Gln)	TYR:c.1205G>A (p.Arg402Gln)	CC	AA	AA	CAA	no	yes	6	0	0	eur	19-gene-panel	yes
GSG171606	female	TYR:c.1205G>A (p.Arg402Gln)	TYR:c.1205G>A (p.Arg402Gln)	CC	AA	AA	CAA	no	yes	6	0	0	eur	19-gene-panel	yes
GHI070766	female	OCA2:c.1441G>A (p.Ala481Thr)	OCA2:c.2106delinsTTC (p.Glu702Aspfs*11)	CC	CC	GG	CCG	yes	yes	2	2	0	eur	<8-genes-Sanger	no
GHI081419	female	TYR:c.1111A>T (p.Asn371Tyr)	TYR:c.1118C>A (p.Thr373Lys)	CC	CC	GG	CCG	yes	yes	2	2	2	eur	<8-genes-Sanger	no
GHI092001	male	GPR143:c.6del (p.Ser3Profs*4)		CC	CC	GG	CCG	yes	yes	2	0	0	eur	<8-genes-Sanger	no
GHI110290	male	GPR143:c.593T>A (p.Met198Lys)		NA	CC	GA	no	yes	yes	unclear	0	0	eur	<8-genes-Sanger	no
GSA131670	female	OCA2:c.1211C>T (p.Thr404Met)		CT	CC	GG	no	no	no	1	1	0	afr	12-gene-panel	no
GSG131752	male	GPR143: rearrangement ex1		CC	CC	GG	CCG	yes	yes	2	0	0	eur	<8-genes-Sanger	no
GSG132696	male	GPR143: rearrangement ex1		CC	CC	GG	CCG	yes	yes	2	0	0	eur	<8-genes-Sanger	no
GSG161563	female	SLC24A5:c.521G>A (p.Arg174Lys)	SLC24A5:c.521G>A (p.Arg174Lys)	CC	CC	GG	CCG	yes	yes	2	2	0	amr	<8-genes-Sanger	no
GAD172609	female	LYST:c.5878del (p.Ala1960Leufs*9)		CC	CC	GG	CCG	no	no	2	0	0	eur	19-gene-panel	no
GSG183256	male	OCA2:c.2155C>T (p.Gln719*)		CC	CC	GG	CCG	no	no	2	0	0	eur	19-gene-panel	no
GSG181003	female	TYR:c.1118C>A (p.Thr373Lys)		CC	CC	GG	CCG	no	no	2	1	1	eur	19-gene-panel	no
GSG172586	male	TYR:c.1352A>G (p.Tyr451Cys)		CC	CC	GG	CCG	no	no	2	1	1	eur	19-gene-panel	no
GSG181620	male	OCA2:c.2432+3A>G (p.?)		CT	CC	GG	no	no	no	1	0	0	eur	19-gene-panel	no
GSG183131	male	OCA2:c.1441G>A (p.Ala481Thr)		CC	AA	GG	CAG	no	no	4	1	0	eur	19-gene-panel	no
GSG172477	female			CC	CC	GG	CCG	no	no	2	0	0	eur	19-gene-panel	no
GSG182080	male	TYRP1:c.869G>T (p.Cys290Phe)		CC	AA	GG	CAG	no	no	4	0	0	eur	19-gene-panel	no
GSG180714	male			CT	CA	GA	no	no	no	3	0	0	eur	19-gene-panel	no
GSG172363	male	OCA2:c.1646A>C (p.His549Pro)		CT	CC	GA	no	no	no	2	0	0	eur	19-gene-panel	no
GAD180710	female	OCA2: del ex15-19		CC	AA	GG	CAG	no	no	4	0	0	eur	19-gene-panel	no
GAD182250	male	OCA2: del		TT	CC	AA	TCA	no	no	2	0	0	eur	19-gene-panel	no
GAD193649	male	OCA2:c.1874A>G/Lys625Arg)		CT	CC	GG	no	no	no	1	0	0	eur	19-gene-panel	no
GSG180979	male	OCA2:c.1465A>G (p.Asn489Asp)		CC	AA	GG	CAG	no	no	4	1	0	eur	19-gene-panel	no
GSG183830	female	TYR:c.866G>A (p.Cys289Tyr)		NA	CA	GG	no	no	no	unclear	1	1	eur	19-gene-panel	no
GSG191526	female	OCA2:c.2228C>T (p.Pro743Leu)		CT	CC	GG	no	no	no	1	1	0	afr	19-gene-panel	no
GSG173306	male	OCA2:c.157del (p.Arg53Glyfs*49)		CT	CA	GA	no	no	no	3	1	0	eur	19-gene-panel	no
GSG180137	female	OCA2:c.1025A>G (p.Tyr342Cys)		NA	CA	GG	no	no	no	unclear	1	0	eur	19-gene-panel	no
GSG182688	male			CC	CC	GG	CCG	no	no	2	0	0	eur	19-gene-panel	no
060691	male			NA	CA	GG	no	no	no	unclear	0	0	eur	19-gene-panel	no
GSG180781	male			CC	AA	GG	CAG	no	no	4	0	0	eur	19-gene-panel	no
GSG172543	male			CC	AA	GA	no	no	no	5	0	0	eur	19-gene-panel	no
GSG180801	female			CC	AA	GG	CAG	no	no	4	0	0	eur	19-gene-panel	no
GAD193187	female			NA	CC	GA	no	no	no	unclear	0	0	eur	19-gene-panel	no
GSG190100	female			NA	CA	GG	no	no	no	unclear	0	0	afr	19-gene-panel	no
GSG193494	male			CT	CC	GG	no	no	no	1	0	0	eur	19-gene-panel	no
GAD182606	male			TT	CC	GG	TCG	no	no	0	0	0	eur	19-gene-panel	no
GSG194054	female	SLC24A5:c.1096C>A (p.Pro366Thr)		CC	AA	GG	CAG	no	no	4	1	0	afr	19-gene-panel	no
GAD173215	male	OCA2:c.1327G>A (p.Val443Ile)		CC	AA	GG	CAG	no	no	4	1	0	eur	19-gene-panel	no
GAD183062	male	OCA2: del ex7		CT	CC	GG	no	no	no	1	0	0	eur	19-gene-panel	no
GSG180123	male	OCA2:c.1441G>A (p.Ala481Thr)		CT	CA	GG	no	no	no	2	1	0	eur	19-gene-panel	no
GAD171722	male			CC	CC	GG	CCG	no	no	2	0	0	eur	19-gene-panel	no
GSG193293	male			NA	CA	GG	no	no	no	unclear	0	0	eur	19-gene-panel	no
GSG194224	male			NA	CC	GA	no	no	no	unclear	0	0	eur	19-gene-panel	no
GSG200682	male			CT	CC	GA	no	no	no	2	0	0	eur	19-gene-panel	no
GSG182327	female			NA	CC	GA	no	no	no	unclear	0	0	eur	19-gene-panel	no
GSG173427	male			NA	CC	GA	no	no	no	unclear	0	0	eur	19-gene-panel	no
GSG200071	female			NA	CC	GA	no	no	no	unclear	0	0	eur	19-gene-panel	no
GSG181854	male			CT	CC	GG	no	no	no	1	0	0	eur	19-gene-panel	no
GAD172365	male			TT	CC	AA	TCA	no	no	2	0	0	eur	19-gene-panel	no
GSG182101	male			CT	CC	GA	no	no	no	2	0	0	eur	19-gene-panel	no
GSG172763	male			CT	CA	GA	no	no	no	3	0	0	eur	19-gene-panel	no
GSG190406	male	OCA2:c.1080C>T (p.Ser360=)		CC	AA	GG	CAG	no	no	4	0	0	eur	19-gene-panel	no
GSG190212	male			TT	CC	AA	TCA	no	no	2	0	0	eur	19-gene-panel	no
GSG120980	female			CC	CC	GG	CCG	no	no	2	0	0	eur	<8-genes-Sanger	no
GAD190626	female			CT	CA	GG	no	no	no	2	0	0	eur	19-gene-panel	no
GSG180471	female			CT	CA	GA	no	no	no	3	0	0	eur	19-gene-panel	no
GAD193928	male			CC	AA	GG	CAG	no	no	4	0	0	eur	19-gene-panel	no
GSG183275	female			CT	CA	GG	no	no	no	2	0	0	eur	19-gene-panel	no
GAD181342	male			CT	CA	GA	no	no	no	3	0	0	eur	19-gene-panel	no
GAD192345	male			CT	CA	GG	no	no	no	2	0	0	eur	19-gene-panel	no
GSG182806	male			TT	CC	GG	TCG	no	no	0	0	0	eur	19-gene-panel	no
GSG193093	male			NA	CA	GG	no	no	no	unclear	0	0	eur	19-gene-panel	no
GSG181879	male			CT	CC	GG	no	no	no	1	0	0	eur	19-gene-panel	no
GHI111393	male			NA	CC	GA	no	no	no	unclear	0	0	eur	<8-genes-Sanger	no
GSG173304	female			TT	CC	GG	TCG	no	no	0	0	0	eur	19-gene-panel	no
GAD200709	female			CT	CA	GA	no	no	no	3	0	0	eur	19-gene-panel	no
GSG200314	female			NA	CA	GG	no	no	no	unclear	0	0	eur	19-gene-panel	no
GSG184301	female			CT	CC	GG	no	no	no	1	0	0	eur	19-gene-panel	no
GAD192948	male			NA	CA	GG	no	no	no	unclear	0	0	eur	19-gene-panel	no
GAD183757	male			CT	CA	GG	no	no	no	2	0	0	eur	19-gene-panel	no
GSG184231	female			CC	AA	GG	CAG	no	no	4	0	0	eur	19-gene-panel	no
GSG194747	male			NA	CC	GA	no	no	no	unclear	0	0	eur	19-gene-panel	no
GAD200481	male			CC	CC	GG	CCG	no	no	2	0	0	eur	19-gene-panel	no
GAD191684	male			CC	CC	GG	CCG	no	no	2	0	0	eur	19-gene-panel	no
GSG200513	male			CC	CC	GG	CCG	no	no	2	0	0	eur	19-gene-panel	no
GAD181280	male			CC	CC	GG	CCG	no	no	2	0	0	eur	19-gene-panel	no
GSG151483	male	OCA2:c.1465A>G (p.Asn489Asp)		CT	CC	GG	no	no	no	1	1	0	eur	19-gene-panel	no
GSG182367	male	OCA2:c.1327G>A (p.Val443Ile)		CT	CA	GA	no	no	no	3	1	0	eur	19-gene-panel	no
GSG182409	male			NA	CA	GG	no	no	no	unclear	0	0	eur	19-gene-panel	no
GAD183281	male	SLC45A2:c.452T>C (p.Leu151Pro)		TT	CA	GG	no	no	no	1	1	0	eur	19-gene-panel	no
GSG194447	male	TYR:c.1037-7T>A (p.?)	TYR:c.1205G>A (p.Arg402Gln)	CT	CC	GA	no	no	yes	2	1	1	eur	19-gene-panel	no
GSG183883	male	OCA2:c.1327G>A (p.Val443Ile)		CC	AA	GA	no	no	no	5	1	0	eur	19-gene-panel	no
GSG173327	male	OCA2:c.1327G>A (p.Val443Ile)		CT	CA	GA	no	no	no	3	1	0	eur	19-gene-panel	no
GAD183024	female	OCA2: del		CT	CC	GG	no	no	no	1	0	0	afr	19-gene-panel	no
GAD183011	male			NA	CA	GG	no	no	no	unclear	0	0	eur	19-gene-panel	no
GAD184405	male	OCA2:c.1465A>G (p.Asn489Asp)		NA	CA	GG	no	no	no	unclear	1	0	eur	19-gene-panel	no
GSG191916	male	OCA2:c.2461T>C (p.Cys821Arg)		CT	CA	GA	no	no	no	3	1	0	eur	19-gene-panel	no
GAD191194	male	OCA2: del		TT	CC	GG	TCG	no	no	0	0	0	afr	19-gene-panel	no
GAD182045	female	OCA2: del		TT	CC	GG	TCG	no	no	0	0	0	amr	19-gene-panel	no
GSG194665	male	OCA2: del		CT	CC	GG	no	no	no	1	0	0	afr	19-gene-panel	no
GAD191162	female	OCA2: del ex7	OCA2: del ex7	CT	AA	GG	no	yes	yes	3	0	0	eur	19-gene-panel	no
GSG194532	male	OCA2: del		CT	CC	GG	no	no	no	1	0	0	afr	19-gene-panel	no
GSG190040	male	TYR:c.241C>T (p.Pro81Ser)	TYR:c.649C>T (p.Arg217Trp)	CC	CA	GG	no	yes	yes	3	2	2	afr	19-gene-panel	no
GSG192254	female	TYR:c.896G>A (p.Arg299His)	TYR:c.1204C>T (p.Arg402*)	CT	CA	GG	no	yes	yes	2	2	2	afr	19-gene-panel	no
GSG172548	male	GPR143:c.52_59dup (p.Val21Argfs*5)		CT	CA	GA	no	yes	yes	3	0	0	eur	19-gene-panel	no
GSG181345	male	GPR143: del		CT	CA	GA	no	yes	yes	3	0	0	eur	19-gene-panel	no
GAD191179	female	TYR:c.61C>T (p.Pro21Ser)	TYR:c.1205G>A (p.Arg402Gln)	CT	AA	GA	no	no	yes	4	1	1	eur	19-gene-panel	no
GSG193054	male	GPR143:c.231_249del (p.Cys77Trpfs*4)		CT	CA	GG	no	yes	yes	2	0	0	eur	19-gene-panel	no
GSG182286	female	SLC45A2:c.953G>A (p.Arg318His)	SLC45A2:c.1518C>T (p.Val506=)	CT	CA	GA	no	yes	yes	3	1	0	eur	19-gene-panel	no
GSG184024	female	SLC45A2:c.986del (p.Thr329Lysfs*69)	SLC45A2:c.986del (p.Thr329Lysfs*69)	CT	CC	GA	no	yes	yes	2	2	0	eur	19-gene-panel	no
GSG194563	female	OCA2:c.868A>G (p.Arg290Gly)	OCA2:c.1465A>G (p.Asn489Asp)	CT	CA	GA	no	yes	yes	3	2	0	eur	19-gene-panel	no
GAD193404	female	TYR:c.1467dup (p.Ala490Cysfs*20)	TYR:c.1205G>A (p.Arg402Gln)	CC	CA	GA	no	no	yes	4	1	1	eur	19-gene-panel	no
GAD192365	male	FRMD7:c.597del (p.Met200Cysfs*)		CC	CA	GA	no	yes	yes	4	0	0	eur	19-gene-panel	no
GSG190706	male	TYR:c.140G>A (p.Gly47Asp)	TYR:c.1205G>A (p.Arg402Gln)	CC	AA	GA	no	no	yes	5	1	1	eur	19-gene-panel	no
GSG191726	male	TYR:c.823G>T (p.Val275Phe)	TYR:c.1205G>A (p.Arg402Gln)	CC	CA	GA	no	no	yes	4	1	1	eur	19-gene-panel	no
GSG181517	male	TYR:1198T>G (p.Trp400Gly)	TYR:c.1205G>A (p.Arg402Gln)	CC	CC	GA	no	no	yes	3	1	1	eur	19-gene-panel	no
GSG173090	female	OCA2:c.1320G>C (p.Leu440Phe)	OCA2:c.1327G>A (p.Val443Ile)	CT	CA	GA	no	yes	yes	3	2	0	eur	19-gene-panel	no
071023	male	GPR143:c.898_899delinsAG (p.Pro320Arg)		CC	CA	GG	no	yes	yes	3	0	0	eur	<8-genes-Sanger	no
GSG172457	male	OCA2:c.163dup (p.Ala55Glyfs*36)	OCA2:c.1327G>A (p.Val443Ile)	CC	CA	GG	no	yes	yes	3	1	0	eur	19-gene-panel	no
GAD182043	male	TYRP1:c.1103del (p.Lys368Serfs*17)	TYRP1:c.1103del (p.Lys368Serfs*17)	CC	AA	GG	CAG	yes	yes	4	2	0	amr	19-gene-panel	no
GSG184318	female	TYR:c.533G>A (p.Trp178*)	TYR:c.1205G>A (p.Arg402Gln)	CC	AA	GA	no	no	yes	5	1	1	eur	19-gene-panel	no
GAD172710	female	TYR:c.715C>T (p.Arg239Trp)	TYR:c.1205G>A (p.Arg402Gln)	CC	CA	GA	no	no	yes	4	1	1	eur	19-gene-panel	no
GSG192243	female	TYR:c.1392dup (p.Lys465*)	TYR:c.1454G>A (p.Gly485Glu)	CC	CA	GG	no	yes	yes	3	2	2	eur	19-gene-panel	no
GSG200355	male	GPR143:c.353G>A (p.Gly118Glu)		CT	CA	GA	no	yes	yes	3	0	0	eur	19-gene-panel	no
GSG172319	male	SLC45A2:c.454T>C (p.Phe152Leu)	SLC45A2:c.572G>C (p.Gly191Ala)	TT	CC	GA	no	yes	yes	1	1	0	eur	19-gene-panel	no
GSG181959	female	TYR:c.1217C>T (p.Pro406Leu)	TYR:c.1386_1387insAA (p.Tyr463Asnfs*23)	TT	CC	GA	no	yes	yes	1	2	2	eur	19-gene-panel	no
GSG202543	male	HPS1:c.972del (p.Met325Trpfs*6)	HPS1:c.1189del (p.Gln397Serfs*2)	CT	CA	GA	no	yes	yes	3	2	0	eur	19-gene-panel	no
GAD172976	male	TYR:c.1118C>A (p.Thr373Lys)	TYR:c.1217C>T (p.Pro406Leu)	CT	CA	GG	no	yes	yes	2	2	2	eur	19-gene-panel	no
GSG203572	male	TYR:c.1205G>A (p.Arg402Gln)	TYR:c.1205G>A (p.Arg402Gln)	CC	AA	AA	CAA	no	yes	6	0	0	eur	19-gene-panel	no
GSG202322	male	TYR:c.1205G>A (p.Arg402Gln)	LYST:c.6200G>T (p.Ser2067Ile)	CC	AA	AA	CAA	no	yes	6	0	0	eur	19-gene-panel	no
GSG202582	male	TYR:c.1205G>A (p.Arg402Gln)	TYR:c.1205G>A (p.Arg402Gln)	CC	AA	AA	CAA	no	yes	6	0	0	eur	19-gene-panel	no
GSG201688	male	TYR:c.1205G>A (p.Arg402Gln)	TYR:c.1205G>A (p.Arg402Gln)	CC	AA	AA	CAA	no	yes	6	0	0	eur	19-gene-panel	no
GSG190765	male	TYR:c.1118C>A (p.Thr373Lys)	TYR:c.1205G>A (p.Arg402Gln)	CC	AA	GA	no	no	yes	5	1	1	eur	19-gene-panel	no
GSG194707	male	SLC45A2: del ex1-4	SLC45A2:c.1417G>A (p.Gly473Ser)	CC	CA	GG	no	yes	yes	3	0	0	eur	19-gene-panel	no
GSG180500	male	TYR:c.1342G>A (p.Asp448Asn)	TYR:c.1205G>A (p.Arg402Gln)	CC	CA	GA	no	no	yes	4	1	1	eur	19-gene-panel	no
GAD183020	female	OCA2:c.632C>T (p.Pro211Leu)	OCA2:c.632C>T (p.Pro211Leu)	CT	CA	GG	no	yes	yes	2	2	0	afr	19-gene-panel	no
GSG172500	female	TYR:c.1118C>A (p.Thr373Lys)	TYR:c.1205G>A (p.Arg402Gln)	CC	CC	GA	no	no	yes	3	1	1	eur	19-gene-panel	no
GSG194593	female	TYR:c.1336G>A (p.Gly446Ser)	TYR:c.1205G>A (p.Arg402Gln)	CC	CA	GA	no	no	yes	4	1	1	eur	19-gene-panel	no
GSG192453	female	TYR:c.344_345del (p.Arg115Thrfs*53)	TYR:c.1205G>A (p.Arg402Gln)	CC	CA	GA	no	no	yes	4	1	1	eur	19-gene-panel	no
GSG191536	male	OCA2:c.1475T>C (p.Ile492Thr)	OCA2:c.2480A>G (p.Tyr827Cys)	CC	AA	GG	CAG	yes	yes	4	1	0	eur	19-gene-panel	no
GSG173315	male	OCA2:c.1460C>A (p.Pro487His)	OCA2:c.1441G>A (p.Ala481Thr)	CT	CA	GA	no	yes	yes	3	2	0	eur	19-gene-panel	no
GSG190465	female	TYR:c.896G>A (p.Arg299His)	TYR:c.896G>A (p.Arg299His)	CC	AA	GG	CAG	yes	yes	4	2	2	eur	19-gene-panel	no
GAD193235	male	SLC45A2:c.267_271del (p.Ser90Glnfs*42)	SLC45A2:c.267_271del (p.Ser90Glnfs*42)	CC	AA	GG	CAG	yes	yes	4	0	0	eur	19-gene-panel	no
GSG194314	male	TYR:c.1064C>T (p.Ala355Val)	TYR:c.1205G>A (p.Arg402Gln)	CT	CA	AA	no	no	yes	4	1	1	eur	19-gene-panel	no
GSG183268	female	SLC45A2:c.986del (p.Thr329Lysfs*69)	SLC45A2:c.1532C>A (p.Ala511Glu)	TT	CC	GG	TCG	yes	yes	0	2	0	eur	19-gene-panel	no
GAD182041	male	OCA2:c.1182+1G>A (p.?)	OCA2: del	CT	CA	GG	no	yes	yes	2	1	0	amr	19-gene-panel	no
GSG200121	male	TYR:c.1336G>A (p.Gly446Ser)	TYR:c.1442C>A (p.Ala481Glu)	CT	CC	GA	no	yes	yes	2	2	2	eur	19-gene-panel	no
GSG173326	male	HPS1:c.1189del (p.Gln397Serfs*2)	HPS1:c.1857+1G>A (p.?)	CT	CA	GA	no	yes	yes	3	1	0	eur	19-gene-panel	no
GSG183375	male	FRMD7:c.910C>T (p.Arg304*)		CT	CA	GA	no	yes	yes	3	0	0	eur	19-gene-panel	no
GSG173273	male	TYRP1:c.1121G>A (p.Arg374Gln)	TYRP1:c.1133A>C (p.Asn378Thr)	TT	CC	GA	no	yes	yes	1	1	0	eur	19-gene-panel	no
GSG172973	male	TYR:c.230G>A (p.Arg77Gln)	TYR:c.1205G>A (p.Arg402Gln)	CT	CA	GA	no	no	yes	3	1	1	eur	19-gene-panel	no
GSG193841	female	TYR:c.1118C>A (p.Thr373Lys)	TYR:c.1205G>A (p.Arg402Gln)	CC	AA	GA	no	no	yes	5	1	1	eur	19-gene-panel	no
GSG172321	female	TYR:c.1217C>T (p.Pro406Leu)	TYR:c.1205G>A (p.Arg402Gln)	CT	CA	GA	no	no	yes	3	1	1	eur	19-gene-panel	no
GSG181336	male	TYR:c.649C>T (p.Arg217Trp)	TYR:c.1118C>A (p.Thr373Lys)	CT	CA	GA	no	yes	yes	3	2	2	eur	19-gene-panel	no
GSG191687	female	OCA2:c.1327G>A (p.Val443Ile)	OCA2:c.1391C>T (p.Pro464Ile)	CC	CA	GG	no	yes	yes	3	1	0	eur	19-gene-panel	no
GSG180135	female	TYR:c.1118C>A (p.Thr373Lys)	TYR:c.1205G>A (p.Arg402Gln)	CC	AA	GA	no	no	yes	5	1	1	eur	19-gene-panel	no
GSG194486	female	TYR:c.911_914del (p.His304Profs*14)	TYR:c.1205G>A (p.Arg402Gln)	CT	CA	AA	no	no	yes	4	1	1	eur	19-gene-panel	no
GAD191160	male	SLC45A2:c.1166_1167del (p.Lys389Serfs*55)	SLC45A2:c.1471G>A (p.Gly491Arg)	CC	AA	GG	CAG	yes	yes	4	2	0	eur	19-gene-panel	no
GSG180312	male	GPR143:c.938G>A (p.Trp313*)		CC	CA	GG	no	yes	yes	3	0	0	eur	19-gene-panel	no
GSG192485	male	SLC24A5:c.328G>A (p.Gly110Ser)	SLC24A5:c.590+4A>G (p.?)	CC	AA	GG	CAG	yes	yes	4	1	0	eur	19-gene-panel	no
GAD184406	male	OCA2:c.1327G>A (p.Val443Ile)	OCA2:c.1465A>G (p.Asn489Asp)	CT	CC	GA	no	yes	yes	2	2	0	eur	19-gene-panel	no
GSG194557	female	TYR:c.1118C>A (p.Thr373Lys)	TYR:c.1217C>T (p.Pro406Leu)	CT	CA	GG	no	yes	yes	2	2	2	eur	19-gene-panel	no
GSG202256	female	OCA2:c.1441G>A (p.Ala481Thr)	OCA2:c.1983G>T (p.Leu661Phe)	CT	CA	GA	no	yes	yes	3	2	0	eur	19-gene-panel	no
GSG181905	male	OCA2:c.646+1G>A (p.?)	OCA2:c.646+1G>A (p.?)	CC	AA	GG	CAG	yes	yes	4	0	0	afr	19-gene-panel	no
GAD191191	female	TYR:c.896G>A (p.Arg299His)	TYR:c.1205G>A (p.Arg402Gln)	CC	AA	GA	no	no	yes	5	1	1	afr	19-gene-panel	no
GSG183641	female	HPS6:c.1947G>A (p.Trp649*)	HPS6:c.1947G>A (p.Trp649*)	CC	AA	GG	CAG	yes	yes	4	0	0	eur	19-gene-panel	no
GAD182995	male	HPS6:c.407_449del (p.Gly136Alafs*77)	HPS6:c.764T>C (p.Leu255Pro)	CC	AA	GG	CAG	yes	yes	4	0	0	eur	19-gene-panel	no
GSG192491	female	SLC45A2:c.264del (p.Gly89Aspfs*24)	SLC45A2:c.606G>C (p.Trp202Cys)	CC	CA	GG	no	yes	yes	3	2	0	eur	19-gene-panel	no
GAD182999	male	TYR:c.941dup (p.Ser315Phefs*3)	TYR:c.941dup (p.Ser315Phefs*3)	CC	AA	GG	CAG	yes	yes	4	0	0	afr	19-gene-panel	no
GSG183901	female	OCA2:c.1327G>A (p.Val443Ile)	OCA2:c.1394G>A (p.Arg465Thr)	CT	CA	AA	no	yes	yes	4	1	0	eur	19-gene-panel	no
GSG180384	female	OCA2:c.2503del (p.Val835Trpfs*24)	OCA2:c.2503del (p.Val835Trpfs*24)	CT	CC	GA	no	yes	yes	2	2	0	eur	19-gene-panel	no
GSG181618	male	TYR:c.1A>G (p.?)	TYR:c.242C>T (p.Pro81Leu)	CT	CA	GA	no	yes	yes	3	2	2	eur	19-gene-panel	no
GAD193629	male	SLC45A2:c.533_534 (p.Gly179Argfs*23)	SLC45A2:c.977T>A (p.Ile326Asn)	CT	CA	GA	no	yes	yes	3	1	0	eur	19-gene-panel	no
GSG192665	male	TYR:c.650G>A (p.Arg217Gln)	TYR:c.1037-7T>A (p.?)	TT	CC	GA	no	yes	yes	1	2	2	eur	19-gene-panel	no
GSG170957	male	GPR143:c.443C>T (p.Ser148Leu)		CT	CA	GA	no	yes	yes	3	0	0	eur	19-gene-panel	no
GSG181363	male	OCA2:c.1460C>A (p.Pro487His)	OCA2:c.1460C>A (p.Pro487His)	CC	AA	GG	CAG	yes	yes	4	2	0	afr	19-gene-panel	no
GSG190291	male	OCA2:c.928C>T (p.Gln310*)		CT	CA	GA	no	no	no	3	0	0	eur	19-gene-panel	no
GSG184014	male	SLC38A8:c.1073C>T (p.Thr358Met)	SLC38A8: del	TT	CC	AA	TCA	yes	yes	2	0	0	eur	19-gene-panel	no
GSG191766	male	GPR143: del		CT	CA	GG	no	yes	yes	2	0	0	eur	19-gene-panel	no
GSG193128	female	SLC24A5:c.184C>T (p.Gln62*)	SLC24A5:c.471T>A (p.Cys157*)	CC	AA	GA	no	yes	yes	5	1	0	eur	19-gene-panel	no
GSG194315	female	TYR:c.346C>T (p.Arg116*)	TYR:c.1205G>A (p.Arg402Gln)	CC	AA	GA	no	no	yes	5	1	1	eur	19-gene-panel	no
GAD192054	male	TYR:c.1A>G (p.?)	TYR:c.823G>T (p.Val275Phe)	CT	CC	GA	no	yes	yes	2	2	2	eur	19-gene-panel	no
GSG202365	male	HPS6:c.1381delG (p.Asp461Ilefs*5)	HPS6:c.1387C>T (p.Arg463*)	CT	CA	GA	no	yes	yes	3	1	0	eur	19-gene-panel	no
GSG173122	female	TYR:c.1A>G (p.?)	TYR:c.1205G>A (p.Arg402Gln)	CT	CA	AA	no	no	yes	4	1	1	eur	19-gene-panel	no
GAD190396	female	HPS1:c.1078del (p.Ser360Alafs*5)	HPS1:c.1078del (p.Ser360Alafs*5)	CT	CA	GA	no	yes	yes	3	0	0	amr	19-gene-panel	no
GSG181190	female	SLC24A5:c.989G>A (p.Trp330*)	SLC24A5:c.1237del (p.Cys413Alafs*13)	CT	CC	GA	no	yes	yes	2	1	0	eur	19-gene-panel	no
GSG180182	female	HPS5:c.2593C>T (p.Arg865*)	HPS5: del	CT	CC	GA	no	yes	yes	2	1	0	eur	19-gene-panel	no
GSG182714	female	TYR:c.1A>G (p.?)	TYR:c.1205G>A (p.Arg402Gln)	CT	CA	AA	no	no	yes	4	1	1	eur	19-gene-panel	no
GSG180161	female	TYR:c.1469C>A (p.Ala490Asp)	TYR:c.1205G>A (p.Arg402Gln)	CC	CA	GA	no	no	yes	4	1	1	eur	19-gene-panel	no
GSG181892	male	TYR:c.911_914del (p.His304Profs*14)	TYR:c.1204C>T (p.Arg402*)	TT	CC	GA	no	yes	yes	1	2	2	eur	19-gene-panel	no
GSG184467	female	OCA2:c.1327G>A (p.Val443Ile)	OCA2: del	CT	CC	GA	no	yes	yes	2	1	0	eur	19-gene-panel	no
GSG192526	male	GPR143:c.455+1G>A (p.?)		CC	CA	GG	no	yes	yes	3	0	0	eur	19-gene-panel	no
GSG192885	male	SLC45A2:c.1156+5C>C (p.?)	SLC45A2:c.1471G>A (p.Gly491Arg)	CC	CA	GG	no	yes	yes	3	1	0	eur	19-gene-panel	no
GAD180437	male	SLC45A2:c.986del (p.Thr329Argfs*69)	SLC45A2:c.1532C>A (p.Ala511Glu)	CC	CA	GG	no	yes	yes	3	2	0	eur	19-gene-panel	no
GSG172677	male	GPR143:c.348C>A (p.Cys116*)		TT	CC	AA	TCA	yes	yes	2	0	0	eur	19-gene-panel	no
GSG191537	female	TYR:c.650G>A (p.Arg217Gln)	TYR:c.1118C>A (p.Thr373Lys)	CT	CA	GA	no	yes	yes	3	2	2	eur	19-gene-panel	no
GSG184020	male	GPR143:c.593T>A (p.Met198Lys)		CT	CA	GA	no	yes	yes	3	0	0	eur	19-gene-panel	no
GSG191533	female	SLC45A2:c.986del (p.Thr329Lysfs*69)	SLC45A2:c.1033-6_1033-3del (p.?)	CC	CA	GG	no	yes	yes	3	1	0	eur	19-gene-panel	no
GSG200025	male	TYR:c.272G>C (p.Cys91Ser)	TYR:c.1205G>A (p.Arg402Gln)	CT	CA	GA	no	no	yes	3	1	1	eur	19-gene-panel	no
GAD193242	male	OCA2:c.1045-9T>G (p.?)	OCA2: del	CT	CA	GG	no	yes	yes	2	1	0	eur	19-gene-panel	no
GAD193653	male	OCA2:c.2503del (p.Val835Trpfs*24)		TT	CA	AA	no	no	no	3	1	0	eur	19-gene-panel	no
GSG173225	male	TYR:c.1467dup (p.Ala490Cysfs*20)	TYR:c.1205G>A (p.Arg402Gln)	CC	CA	GA	no	no	yes	4	1	1	eur	19-gene-panel	no
GSG190884	female	GPR143 del		CT	CC	GA	no	no	no	2	0	0	eur	19-gene-panel	no
GSG192390	female	FRMD7:c.284G>T (p.Arg95Met)		CC	CA	GG	no	no	no	3	0	0	eur	19-gene-panel	no
GSG172274	female	SLC24A5:c.184C>T (p.Gln62*)	SLC24A5:c.1096C>A (p.Pro366Thr)	CC	CA	GA	no	yes	yes	4	2	0	eur	19-gene-panel	no
GSG182987	female	TYR:c.325G>A (p.Gly109Arg)	TYR:c.1118C>A (p.Thr373Lys)	CT	CA	GG	no	yes	yes	2	2	2	eur	19-gene-panel	no
GAD190397	female	HPS1:c.1078del (p.Ser360Alafs*5)	HPS1:1078del/Ser360Alafs*5)	CT	CA	GA	no	yes	yes	3	0	0	amr	19-gene-panel	no
GSG182063	female	TYR:c.1204C>T (p.Arg402*)	TYR:c.1205G>A (p.Arg402Gln)	CT	CC	GA	no	no	yes	2	1	1	eur	19-gene-panel	no
GSG194057	male	TYR:c.1386_1387insAA/Tyr463Asnfs*23)	TYR:c.1205G>A (p.Arg402Gln)	CT	CC	AA	no	no	yes	3	1	1	eur	19-gene-panel	no
GSG193134	female	OCA2: del ex7	OCA2: del ex7	TT	CA	GG	no	yes	yes	1	0	0	afr	19-gene-panel	no
GSG191546	male			CC	AA	GA	no	no	no	5	0	0	eur	19-gene-panel	no
GSG172643	male			CT	CC	GA	no	no	no	2	0	0	eur	19-gene-panel	no
GSG173246	female			CC	AA	GG	CAG	no	no	4	0	0	eur	19-gene-panel	no
GSG181129	male			TT	CC	GA	no	no	no	1	0	0	eur	19-gene-panel	no
GSG194673	male	TYR:c.1467dup (p.Ala490Cysfs*20)	TYR:c.1205G>A (p.Arg402Gln)	CT	CA	GA	no	no	yes	3	1	1	eur	19-gene-panel	no
GSG192351	male			CC	AA	GG	CAG	no	no	4	0	0	eur	19-gene-panel	no
GSG192394	male			TT	CC	AA	TCA	no	no	2	0	0	eur	19-gene-panel	no
GAD191166	female			CT	CA	GA	no	no	no	3	0	0	eur	19-gene-panel	no
GSG200517	male			CC	AA	GG	CAG	no	no	4	0	0	eur	19-gene-panel	no
GSG211132	female	TYR:c.616G>A (p.Ala206Thr)	TYR:c.616G>A (p.Ala206Thr)	CC	AA	GG	CAG	yes	yes	4	2	2	eur	19-gene-panel	no
GSG192651	male	OCA2:c.1503+5G>A (p.?)		CC	AA	GG	CAG	no	no	4	1	0	eur	19-gene-panel	no
GSG192110	female	OCA2:c.2330G>A (p.Cys777Tyr)		CT	CA	GA	no	no	no	3	0	0	eur	19-gene-panel	no
GSG204209	male	OCA2:c.583A>G (p.Ser195Gly)		CT	CC	GA	no	no	no	2	1	0	eur	19-gene-panel	no
GSG190209	male	GPR143:c.695C>T (p.Thr232Met)		CC	AA	GG	CAG	yes	yes	4	0	0	afr	19-gene-panel	no
GSG172568	female	TYR:c.1118C>A (p.Thr373Lys)	TYR:c.866G>C (p.Cys289Ser)	CT	CA	GG	no	yes	yes	2	2	2	eur	19-gene-panel	no
GSG183272	male	HPS4:c.1090C>T (p.Gln364*)	HPS4:c.1090C>T (p.Gln364*)	CT	CA	GA	no	yes	yes	3	0	0	eur	19-gene-panel	no
GAD190025	female	TYR:c.1147G>A (p.Asp383Asn)	TYR:c.1205G>A (p.Arg402Gln)	CC	CA	GA	no	no	yes	4	1	1	eur	19-gene-panel	no
GSG184324	male	GPR143:c.223_228dup (p.Ala75_Ala76dup)		CC	AA	GG	CAG	yes	yes	4	0	0	eur	19-gene-panel	no
GSG192594	female	TYR:c.650G>A (p.Arg217Gln)	TYR:c.1205G>A (p.Arg402Gln)	CT	CA	AA	no	no	yes	4	1	1	eur	19-gene-panel	no
GSG180508	female	TYR:c.1217C>T (p.Pro406Leu)	TYR:c.1205G>A (p.Arg402Gln)	CC	AA	GA	no	no	yes	5	1	1	eur	19-gene-panel	no
GSG194102	female	TYR:c.1A>G (p.?)	TYR:c.1A>G (p.?)	TT	CC	AA	TCA	yes	yes	2	2	2	eur	19-gene-panel	no
GSG192747	female	OCA2:c.1327G>A (p.Val443Ile)	OCA2:c.1080C>T (p.Ser360=)	CC	CA	GG	no	yes	yes	3	2	0	eur	19-gene-panel	no
GAD184171	female	OCA2:c.1025A>G (p.Tyr342Cys)	OCA2:c.1834C>T (p.Gln612*)	CT	CA	GG	no	yes	yes	2	1	0	eur	19-gene-panel	no
GSG182765	male	OCA2:c.1327G>A (p.Val443Ile)	OCA2:c.1349C>T (p.Thr450Met)	CC	AA	GG	CAG	yes	yes	4	2	0	eur	19-gene-panel	no
GSG192675	female	TYR:c.1146C>A (p.Asn382Lys)	TYR:c.1469C>A (p.Ala490Asp)	CC	CA	GG	no	yes	yes	3	2	2	eur	19-gene-panel	no
GSG191437	male	TYR:c.1217C>T (p.Pro406Leu)	TYR:c.1205G>A (p.Arg402Gln)	CT	CA	GA	no	no	yes	3	1	1	eur	19-gene-panel	no
GSG173036	male	OCA2:c.1327G>A (p.Val443Ile)	OCA2:c.2389G>C (p.Ala797Pro)	CT	CA	GA	no	yes	yes	3	1	0	eur	19-gene-panel	no
GSG184040	male	TYR:c.140G>A (p.Gly47Asp)	TYR:c.280A>T (p.Asn94Tyr)	CC	CA	GA	no	yes	yes	4	1	1	eur	19-gene-panel	no
GSG183835	female	TYR:c.1118C>A (p.Thr373Lys)	TYR:c.1205G>A (p.Arg402Gln)	CC	AA	GA	no	no	yes	5	1	1	eur	19-gene-panel	no
GSG194810	male	OCA2:c.1778T>C (p.Phe593Ser)		CT	CA	GA	no	no	no	3	0	0	eur	19-gene-panel	no
GSG182512	female	TYR:c.140G>A (p.Gly47Asp)	TYR:c.1205G>A (p.Arg402Gln)	CC	CA	GA	no	no	yes	4	1	1	eur	19-gene-panel	no
GSG191339	male	SLC45A2:c.130G>A (p.Gly44Arg)	SLC45A2:c.986del (p.Thr329Lysfs*69)	CT	CA	GA	no	yes	yes	3	2	0	eur	19-gene-panel	no
GSG194448	male	TYR:c.1117A>G (p.Thr373Ala)	TYR:c.1205G>A (p.Arg402Gln)	CC	CA	GA	no	no	yes	4	1	1	eur	19-gene-panel	no
GSG182155	female	TYR:c.1118C>A (p.Thr373Lys)	TYR:c.1205G>A (p.Arg402Gln)	CC	AA	GA	no	no	yes	5	1	1	eur	19-gene-panel	no
GSG191292	male	FRMD7:c.824A>G (p.His275Arg)		CT	CC	GA	no	yes	yes	2	0	0	eur	19-gene-panel	no
GAD193227	male	TYR:c.816G>T (p.Trp272Cys)	TYR:c.1205G>A (p.Arg402Gln)	CC	CC	GA	no	no	yes	3	1	1	eur	19-gene-panel	no
GSG184193	male	OCA2:c.632C>T (p.Pro211Leu)	OCA2:c.2339G>A (p.Gly780Asp)	CT	CA	GA	no	yes	yes	3	2	0	afr	19-gene-panel	no
GSG180943	male	TYR:c.1118C>A (p.Thr373Lys)	TYR:c.1205G>A (p.Arg402Gln)	CC	AA	GA	no	no	yes	5	1	1	eur	19-gene-panel	no
GSG182186	female	TYR:c.1A>G (p.?)	TYR:c.140G>A (p.Gly47Asp)	CT	CC	GA	no	yes	yes	2	2	2	eur	19-gene-panel	no
GSG183186	male	TYR:c.649C>T (p.Arg217Trp)	TYR:c.826T>C (p.Arg217Trp)	CT	CA	GG	no	yes	yes	2	2	2	eur	19-gene-panel	no
GSG190207	female	TYR:c.1118C>A (p.Thr373Lys)	TYR:c.1205G>A (p.Arg402Gln)	CC	AA	GA	no	no	yes	5	1	1	eur	19-gene-panel	no
GAD193245	female	OCA2:c.1327G>A (p.Val443Ile)	OCA2:c.2360C>T (p.Ala787Val)	CC	CA	GG	no	yes	yes	3	2	0	eur	19-gene-panel	no
GAD191808	male	TYR:c.1147G>A (p.Asp383Asn)	TYR:c.1205G>A (p.Arg402Gln)	CT	CA	GA	no	no	yes	3	1	1	eur	19-gene-panel	no
GAD190403	male	BLOC1S3:c.338_341del (p.Leu113Argfs*15)	BLOC1S3:c.338_341del (p.Leu113Argfs*15)	CT	CA	GA	no	yes	yes	3	2	0	amr	19-gene-panel	no
GAD201605	female	OCA2:c.1327G>A (p.Val443Ile)	OCA2:c.1327G>A (p.Val443Ile)	CT	CA	GG	no	yes	yes	2	2	0	eur	19-gene-panel	no
GSG191860	female	OCA2:c.2503del (p.Val835Trpfs*24)		CC	AA	GG	CAG	no	no	4	1	0	eur	19-gene-panel	no
GSG194864	male	TYR:c.286dup (p.Met96Asnfs*73)	TYR:c.1366+2T>G (p.?)	CT	CA	GG	no	yes	yes	2	1	1	eur	19-gene-panel	no
GSG183829	female	OCA2:c.1327G>A (p.Val443Ile)	OCA2: del	CT	CA	GA	no	yes	yes	3	1	0	eur	19-gene-panel	no
GAD172366	male	TYR:c.1A>G (p.?)	TYR:c.1205G>A (p.Arg402Gln)	CT	CA	AA	no	no	yes	4	1	1	eur	19-gene-panel	no
GSG193488	male	TYR:c.94delinsTCTC (p.Glu32delinsSerGln)	TYR:c.1209G>T (p.Arg403Ser)	CT	CA	GA	no	yes	yes	3	1	1	eur	19-gene-panel	no
GSG180631	female	TYR:c.823G>T (p.Val275Phe)	TYR:c.1205G>A (p.Arg402Gln)	CC	CA	GA	no	no	yes	4	1	1	eur	19-gene-panel	no
GAD193691	female	TYR:c.1036G>A (p.Gly346Arg)	TYR:c.1205G>A (p.Arg402Gln)	CT	CA	AA	no	no	yes	4	1	1	eur	19-gene-panel	no
GAD183902	male	TYR:c.1146C>A (p.Asn382Lys)	TYR:c.1205G>A (p.Arg402Gln)	CC	AA	GA	no	no	yes	5	1	1	eur	19-gene-panel	no
GAD183812	male	GPR143: del		CC	CA	GG	no	yes	yes	3	0	0	eur	19-gene-panel	no
GSG192436	female	SLC45A2:c.593G>A (p.Gly198Asp)	SLC45A2:c.606G>C (p.Trp202Cys)	CT	CA	GG	no	yes	yes	2	2	0	eur	19-gene-panel	no
GAD200361	female	TYR:c.1501dupC (p.Arg501Profs*9)	TYR:c.1205G>A (p.Arg402Gln)	CT	CA	AA	no	no	yes	4	1	1	eur	19-gene-panel	no
GSG184105	male	OCA2: del ex2-19	OCA2: del ex2-19	TT	CC	AA	TCA	yes	yes	2	0	0	eur	19-gene-panel	no
GSG192224	female	SLC45A2:c.952C>T (p.Arg318Cys)	SLC45A2:c.1567G>A (p.Ala523Thr)	CC	CA	GG	no	yes	yes	3	1	0	eur	19-gene-panel	no
GSG152004	female	BLOCS5:c.196-911_384+3250del (p.?)	BLOCS5:c.196-911_384+3250del (p.?)	CT	CA	GA	no	yes	yes	3	0	0	eur	19-gene-panel	no
GSG193767	male	FRMD7: del		CT	CA	GA	no	yes	yes	3	0	0	eur	19-gene-panel	no
GSG191103	male	LYST:c.6712C>T (p.Arg2238*)		CC	AA	GG	CAG	no	no	4	1	0	eur	19-gene-panel	no
GSG193712	male	OCA2:c.1349C>T (p.Thr450Met)	TYR:c.1217C>T (p.Pro406Leu)	CT	CA	GG	no	no	no	2	2	1	eur	19-gene-panel	no
GSG191779	male	OCA2:c.1327G>A (p.Val443Ile)	TYRP1:c.1354A>G (p.Met452Val)	CC	AA	GG	CAG	no	no	4	2	0	eur	19-gene-panel	no
GAD190668	male	TYR:c.893G>C (p.Arg298Pro)		CC	AA	GG	CAG	no	no	4	0	0	eur	19-gene-panel	no
GSG192263	female	OCA2:c.2245-6C>A (p.?)		CC	AA	GG	CAG	no	no	4	1	0	eur	19-gene-panel	no
GSG193665	male	TYR:c.1217C>T (p.Pro406Leu)		CT	CA	GG	no	no	no	2	1	1	eur	19-gene-panel	no
GSG191346	female	OCA2:c.868A>G (p.Arg290Gly)		CC	CA	GG	no	no	no	3	1	0	eur	19-gene-panel	no
GAD180567	female	OCA2:c.1619A>G (p.Glu540Gly)		CC	AA	GG	CAG	no	no	4	0	0	eur	19-gene-panel	no
GSG183947	male			CT	CA	GA	no	no	no	3	0	0	eur	19-gene-panel	no
GSG180509	male			CC	CA	GG	no	no	no	3	0	0	eur	19-gene-panel	no
GSG180879	male			CC	CA	GG	no	no	no	3	0	0	eur	19-gene-panel	no
GAD190319	male			CT	CA	GA	no	no	no	3	0	0	eur	19-gene-panel	no
GSG193562	female			CC	CA	GA	no	no	no	4	0	0	eur	19-gene-panel	no
GSG190853	male			CC	CA	GG	no	no	no	3	0	0	eur	19-gene-panel	no
GSG195081	male			TT	CC	AA	TCA	no	no	2	0	0	eur	19-gene-panel	no
GSG180303	male			CT	CA	GA	no	no	no	3	0	0	eur	19-gene-panel	no
GSG194295	male			CT	CC	GA	no	no	no	2	0	0	eur	19-gene-panel	no
GAD191768	female			CC	AA	GG	CAG	no	no	4	0	0	eur	19-gene-panel	no
GSG193411	male			CT	CA	GA	no	no	no	3	0	0	eur	19-gene-panel	no
GSG184430	male			CC	AA	GA	no	no	no	5	0	0	eur	19-gene-panel	no
GSG181621	male	TYR: del	TYR:c.1205G>A (p.Arg402Gln)	CC	CA	GA	no	no	yes	4	0	0	eur	19-gene-panel	no
GAD200982	female	TYR:c.823G>T (p.Val275Phe)	TYR:c.1205G>A (p.Arg402Gln)	CC	CA	GA	no	no	yes	4	1	1	eur	19-gene-panel	no
GSG200704	male	TYR:c.773_774del (p.Thr258Lysfs*3)	TYR:c.1205G>A (p.Arg402Gln)	CC	AA	GA	no	no	yes	5	1	1	eur	19-gene-panel	no
GSG202992	male	TYR:c.1010A>G (p.Asn337Ser)	TYR:c.1146C>A (p.Asn382Lys)	CT	CA	GA	no	yes	yes	3	1	1	eur	19-gene-panel	no
GAD201620	female	TYR:c.1217C>T (p.Pro406Leu)	TYR:c.1205G>A (p.Arg402Gln)	CT	CA	GA	no	no	yes	3	1	1	eur	19-gene-panel	no
GSG202324	female	TYR:c.1147G>A (p.Asp383Asn)	TYR:c.1205G>A (p.Arg402Gln)	CC	CA	GA	no	no	yes	4	1	1	eur	19-gene-panel	no
GAD201624	female	TYR:c.1315T>G (p.Phe439Val)	TYR:c.1205G>A (p.Arg402Gln)	CT	CA	AA	no	no	yes	4	1	1	eur	19-gene-panel	no
GSG192590	female	TYR:c.1A>G (p.?)	TYR:c.1044_1090del (p.Ser349Cysfs*30)	CT	CA	AA	no	yes	yes	4	1	1	eur	19-gene-panel	no
GAD193251	male	TYR:c.346C>T (p.Arg116*)	TYR:c.1205G>A (p.Arg402Gln)	CC	CA	GA	no	no	yes	4	1	1	eur	19-gene-panel	no
GSG191591	female	TYR:c.1118C>A (p.Thr373Lys)	TYR:c.1205G>A (p.Arg402Gln)	CC	AA	GA	no	no	yes	5	1	1	eur	19-gene-panel	no
GSG200273	male	OCA2:c.1465A>G (p.Asn489Asp)		CT	CA	GA	no	no	no	3	1	0	eur	19-gene-panel	no
GSG194475	female	OCA2:c.1465A>G (p.Asn489Asp)		CT	CA	GA	no	no	no	3	1	0	eur	19-gene-panel	no
GSG201563	female			CC	AA	GG	CAG	no	no	4	0	0	eur	19-gene-panel	no
GSG184210	female			CC	AA	GG	CAG	no	no	4	0	0	eur	19-gene-panel	no
GSG200823	male			CT	CC	GA	no	no	no	2	0	0	eur	19-gene-panel	no
GSG201513	female			CC	CA	GG	no	no	no	3	0	0	eur	19-gene-panel	no
GSG183390	male			CT	CC	GA	no	no	no	2	0	0	eur	19-gene-panel	no
GSG194999	male			CT	CA	GA	no	no	no	3	0	0	eur	19-gene-panel	no
GSG181009	male			CC	AA	GG	CAG	no	no	4	0	0	eur	19-gene-panel	no
GAD181596	female			TT	CC	GA	no	no	no	1	0	0	eur	19-gene-panel	no
GAD193931	male			CC	AA	GG	CAG	no	no	4	0	0	eur	19-gene-panel	no
GSG191653	male			CT	CC	GA	no	no	no	2	0	0	eur	19-gene-panel	no
GSG200436	male	SLC45A2:c.304C>T (p.Arg102Trp)		CC	AA	GA	no	no	no	5	1	0	eur	19-gene-panel	no
GAD193796	male	OCA2:c.1923delG (p.Phe642Leufs*)	OCA2:c.2141T>A (p.Met714Lys)	CC	AA	GA	no	yes	yes	5	0	0	eur	19-gene-panel	no
GSG211870	female	TYR:c.1A>G (p.?)	TYR:c.1205G>A (p.Arg402Gln)	CT	CA	AA	no	no	yes	4	1	1	eur	19-gene-panel	no
GSG194552	male			CC	CA	GG	no	no	no	3	0	0	eur	19-gene-panel	no
GSG200247	male	OCA2:c.819_822delinsGGTC (p.Asn273_Trp274delinsLysVal)		CC	CA	GG	no	no	no	3	1	0	eur	19-gene-panel	no
GSG200210	male	OCA2:c.1569_1570insGGGTCTGC (p.Phe524Glyfs*)		CC	CA	GA	no	no	no	4	0	0	eur	19-gene-panel	no
GSG210113	male	TYR:c.140G>A (p.Gly47Asp)	TYR:c.1205G>A (p.Arg402Gln)	CC	CA	GA	no	no	yes	4	1	1	eur	19-gene-panel	no
GSG210673	male	OCA2:c.1327G>A (p.Val443Ile)	OCA2:c.2481T>G (p.Tyr827*)	CC	CA	GG	no	yes	yes	3	2	0	eur	19-gene-panel	no
GSG202482	male			CC	AA	GG	CAG	no	no	4	0	0	eur	19-gene-panel	no
GSG204127	female	HPS3:c.988G>T (p.Gly330*)	HPS3: del	CT	CA	GG	no	yes	yes	2	0	0	eur	19-gene-panel	no
GSG194011	male	HPS1:c.972dup (p.Met325Hisfs*128)	HPS1:c.1777del (p.Leu593Cysfs*33)	CT	CC	GA	no	yes	yes	2	1	0	eur	19-gene-panel	no
GAD201630	female	OCA2:c.1441G>A (p.Ala481Thr)	OCA2:c.2207C>T (p.Ser736Leu)	CT	CC	GA	no	yes	yes	2	2	0	eur	19-gene-panel	no
GSG193960	female	TYR:c.1118C>A (p.Thr373Lys)	TYR:c.1205G>A (p.Arg402Gln)	CC	AA	GA	no	no	yes	5	1	1	eur	19-gene-panel	no
GSG203394	male	GPR143:c.346T>G (p.Cys116Gly)		CC	CA	GG	no	yes	yes	3	0	0	eur	19-gene-panel	no
GSG203447	male	GPR143:c.659-2A>G (p.?)		CC	AA	GG	CAG	yes	yes	4	0	0	eur	19-gene-panel	no
GAD204743	female	OCA2:c.1103C>T (p.Ala368Val)	OCA2:c.2089C>T (p.His697Tyr)	TT	CC	GA	no	yes	yes	1	2	0	eur	19-gene-panel	no
GSG193762	male	TYR:c.896G>A (p.Arg299His)	TYR:c.896G>A (p.Arg299His)	CC	AA	GG	CAG	yes	yes	4	2	2	afr	19-gene-panel	no
GAD120415	female	DCT:c.118T>A (p.Cys40Ser)	DCT:c.1406_1419del (p.Phe469*)	TT	CC	GA	no	yes	yes	1	0	0	eur	19-gene-panel	no
GSG200588	female	TYR:c.346C>T (p.Arg116*)	TYR:c.1205G>A (p.Arg402Gln)	CC	CA	GA	no	no	yes	4	1	1	eur	19-gene-panel	no
GSG200512	male	GPR143:c.629C>T (p.Pro210Leu)		CC	CA	GG	no	yes	yes	3	0	0	eur	19-gene-panel	no
GAD202572	female	SLC45A2:c.274A>G (p.Ser92Gly)	SLC45A2:c.986del (p.Thr329Lysfs*69)	CT	CA	GG	no	yes	yes	2	2	0	eur	19-gene-panel	no
GSG203623	female	HPS6:c.407_449del (p.Gly136Alafs*77)	HPS6:c.1504C>T (p.Gln502*)	TT	CC	AA	TCA	yes	yes	2	0	0	eur	19-gene-panel	no
GSG202011	male	TYR:c.1118C>A (p.Thr373Lys)	TYR: del ex3	CC	AA	GG	CAG	yes	yes	4	1	1	eur	19-gene-panel	no
GAD200533	male	GPR143: del		CC	AA	GG	CAG	yes	yes	4	0	0	eur	19-gene-panel	no
GSG201131	male	SLC45A2:c.1471G>A (p.Gly491Arg)	SLC45A2:c.1471G>A (p.Gly491Arg)	CC	CA	GG	no	yes	yes	3	2	0	eur	19-gene-panel	no
GSG203208	female	SLC38A8:c.95T>G (p.Ile32Ser)	SLC38A8:c.691-1G>A (p.?)	CT	CA	AA	no	yes	yes	4	1	0	eur	19-gene-panel	no
GSG203150	female	OCA2:c.1327G>A (p.Val443Ile)	OCA2:c.1465A>G (p.Asn489Asp)	CC	CA	GG	no	yes	yes	3	2	0	eur	19-gene-panel	no
GSG200465	male	OCA2:c.1076G>A (p.Gly359Asp)	OCA2:c.2359G>A (p.Ala787Thr)	CC	AA	GG	CAG	yes	yes	4	2	0	afr	19-gene-panel	no
GAD200996	male	FRMD7: del		CC	CA	GG	no	yes	yes	3	0	0	eur	19-gene-panel	no
GSG200061	male	OCA2:c.1327G>A (p.Val443Ile)	OCA2:c.1327G>A (p.Val443Ile)	TT	CC	AA	TCA	yes	yes	2	2	0	eur	19-gene-panel	no
GAD201608	female	OCA2:c.1503+5G>A (p.?)	OCA2:c.1503+5G>A (p.?)	CC	AA	GG	CAG	yes	yes	4	2	0	afr	19-gene-panel	no
GSG204455	male	HPS4:c.1991_1992del (p.Pro664Hisfs*67)	HPS4:c.1991_1992del (p.Pro664Hisfs*67)	CT	CA	GA	no	yes	yes	3	0	0	eur	19-gene-panel	no
GSG202105	female	TYR:c.1118C>A (p.Thr373Lys)	TYR:c.1217C>T (p.Pro406Leu)	CT	CA	GG	no	yes	yes	2	2	2	eur	19-gene-panel	no
GSG184041	female	SLC24A5:c.947C>T (p.Thr316Ile)	SLC24A5:c.947C>T (p.Thr316Ile)	CC	AA	GG	CAG	yes	yes	4	0	0	afr	19-gene-panel	no
GSG203339	male	SLC45A2:c.1028_1029del (p.Gly343Alafs*10)	SLC45A2:c.1028_1029del (p.Gly343Alafs*10)	CT	CA	GA	no	yes	yes	3	0	0	afr	19-gene-panel	no
GSG203594	female	SLC45A2:c.1532C>A (p.Ala511Glu)	SLC45A2:c.1532C>A (p.Ala511Glu)	CC	CA	GG	no	yes	yes	3	2	0	eur	19-gene-panel	no
GSG200715	female	OCA2:c.106C>T (p.Arg36Cys)	OCA2:c.382del (p.Glu128Lysfs*13)	CT	CA	GG	no	yes	yes	2	0	0	eur	19-gene-panel	no
GSG204008	female	TYR:c.915C>A (p.Asp305Glu)		CC	CA	GG	no	no	no	3	1	1	eur	19-gene-panel	no
GSG210522	male	TYR:c.572del (p.Gly191Aspfs*35)	TYR:c.1205G>A (p.Arg402Gln)	CT	CA	AA	no	no	yes	4	1	1	eur	19-gene-panel	no
GSG210664	male	OCA2:c.1327G>A (p.Val443Ile)	OCA2:c.2481T>G (p.Tyr827*)	CT	CC	GA	no	yes	yes	2	2	0	eur	19-gene-panel	no
GSG211980	female	TYR:c.1217C>T (p.Pro406Leu)	TYR:c.1205G>A (p.Arg402Gln)	CC	CC	GA	no	no	yes	3	1	1	eur	19-gene-panel	no
GSG172881	male	TYR:c.1205G>A (p.Arg402Gln)	TYR:c.1205G>A (p.Arg402Gln)	CC	AA	AA	CAA	no	yes	6	0	0	eur	19-gene-panel	no
GSG194002	female	OCA2:c.1117-17T>C	OCA2:c.1327G>A (p.Val443Ile)	CC	AA	AA	CAA	no	yes	6	2	0	eur	19-gene-panel	no
GSG200350	female	TYR:c.1205G>A (p.Arg402Gln)	TYR:c.1205G>A (p.Arg402Gln)	CC	AA	AA	CAA	no	yes	6	0	0	eur	19-gene-panel	no
GSG190179	male	TYR:c.1205G>A (p.Arg402Gln)	TYR:c.1205G>A (p.Arg402Gln)	CC	AA	AA	CAA	no	yes	6	0	0	eur	19-gene-panel	no
GSG173236	male	TYR:c.1205G>A (p.Arg402Gln)	TYR:c.1205G>A (p.Arg402Gln)	CC	AA	AA	CAA	no	yes	6	0	0	eur	19-gene-panel	no
GSG192949	male	TYR:c.1205G>A (p.Arg402Gln)	TYR:c.1205G>A (p.Arg402Gln)	CC	AA	AA	CAA	no	yes	6	0	0	eur	19-gene-panel	no
GSG191392	male	TYR:c.1205G>A (p.Arg402Gln)	TYR:c.1205G>A (p.Arg402Gln)	CC	AA	AA	CAA	no	yes	6	0	0	eur	19-gene-panel	no
GSG190736	female	TYR:c.1205G>A (p.Arg402Gln)	TYR:c.1205G>A (p.Arg402Gln)	CC	AA	AA	CAA	no	yes	6	0	0	eur	19-gene-panel	no
GSG162472	male	TYR:c.1205G>A (p.Arg402Gln)	TYR:c.1205G>A (p.Arg402Gln)	CC	AA	AA	CAA	no	yes	6	0	0	eur	19-gene-panel	no
GSG194937	male	TYR:c.1205G>A (p.Arg402Gln)	TYR:c.1205G>A (p.Arg402Gln)	CC	AA	AA	CAA	no	yes	6	0	0	eur	19-gene-panel	no
GAD181275	male	OCA2:c.1327G>A (p.Val443Ile)		NA	CA	GG	no	no	no	unclear	1	0	eur	19-gene-panel	no
GSG193703	male	OCA2:c.1327G>A (p.Val443Ile)	OCA2:c.1327G>A (p.Val443Ile)	CC	AA	GG	CAG	yes	yes	4	2	0	eur	19-gene-panel	no
GAD183378	male	SLC24A5:c.707_717del (p.Ala236Glyfs*4)	SLC24A5:c.707_717del (p.Ala236Glyfs*4)	CC	AA	GG	CAG	yes	yes	4	0	0	eur	19-gene-panel	no
GSG190219	female	HPS1:c.972dup (p.Met325Hisfs*128)	HPS1:c.1189del (p.Gln397Serfs*2)	TT	CC	AA	TCA	yes	yes	2	2	0	eur	19-gene-panel	no
GAD200698	male			CC	CA	GG	no	no	no	3	0	0	eur	19-gene-panel	no
GAD193318	male			CT	CA	GA	no	no	no	3	0	0	afr	19-gene-panel	no
GAD193237	male	TYR:c.1146C>A (p.Asn382Lys)	TYR:c.1205G>A (p.Arg402Gln)	CC	AA	GA	no	no	yes	5	1	1	eur	19-gene-panel	no
GHI091740	female	OCA2:c.819_822delinsGGTC (p.Asn273_Trp274delinsLysVal)	OCA2:c.2338+1G>T (p.?)	CC	CC	GG	CCG	yes	yes	2	2	0	eur	<8-genes-Sanger
100872	female			NA	CC	GA	no	no	no	unclear	0	0	eur	19-gene-panel
GSG070517	male			CC	CC	GG	CCG	no	no	2	0	0	eur	19-gene-panel
GSG161957	male	SLC45A2:c.126G>A (p.Met42Ile)		NA	CC	GA	no	no	no	unclear	1	0	eur	<8-genes-Sanger
GSG162164	male	TYR:c.1146C>A (p.Asn382Lys)		CC	CC	GG	CCG	no	no	2	1	1	eur	<8-genes-Sanger
GSG201532	female	TYR:c.1198T>G (p.Trp400Gly)	TYR:c.1205G>A (p.Arg402Gln)	CC	NA	GA	no	no	yes	unclear	1	1	eur	<8-genes-Sanger
GSG203102	male	TYR:c.1204C>T (p.Arg402*)	TYR:c.1205G>A (p.Arg402Gln)	CC	NA	GA	no	no	yes	unclear	1	1	eur	<8-genes-Sanger
